# Supplementary material for: An RNA-binding protein acts as a major post-transcriptional modulator in Bacillus anthracis
Source: Nat Commun. 2022 Mar 21;13:1491. doi: 10.1038/s41467-022-29209-4 (PMC8938561; doi:10.1038/s41467-022-29209-4)
Supplement: Supplementary file 5 — Supplementary Dataset 1 [file 41467_2022_29209_MOESM5_ESM.xlsx]

## Sheet: Supplementary Data 1
Supplementary Data 1. RNA targets of KrrA identified by RIP-seq under vehicle or '205-treated (50 µM) conditions. The fold enrichment cutoff is ≥ 3 and the P-value cutoff is < 0.05.
			WT vs input RNA				KrrA-FLAG vs input RNA				KrrA-FLAG ('205) vs input RNA
Name	Chromosome	Region	Max group mean	Log₂ fold change	Fold change	P-value	Max group mean	Log₂ fold change	Fold change	P-value	Max group mean	Log₂ fold change	Fold change	P-value	Gene Product
BAS_RS19825	NC_005945	3853451..3853909	576.753	3.99554	15.9506	4.45342e-06	22028.2	8.94179	491.755	0	33183.5	9.90151	956.426	0	KrrA
BAS_RS09490	NC_005945	1843166..1844239	12.5752	4.05766	16.6524	0.000626243	5.42837	2.57693	5.9667	0.024045	112.333	7.24455	151.645	7.74157e-10	HAMP - domain-containing sensor - histidine kinase HitS
BAS_RS13510	NC_005945	2624638..2624724	5.00095	4.85253	28.8907	0.00893446	386.555	10.9869	2029.47	5.67657e-13	539.857	11.732	3401.66	1.33227e-14	phosphohydrolase
BAS_RS26475	NC_005945	complement(5099848..5100162)	4.04636	5.41224	42.5841	0.000226198	44.1146	8.96285	498.983	3.48898e-11	67.6611	9.86137	930.181	4.85167e-14	hypothetical - protein
BAS_RS26480	NC_005945	complement(5100149..5100676)	13.5906	3.33611	10.0988	0.00699272	136.051	6.43747	86.6707	5.3666e-08	229.584	7.47368	177.746	1.42941e-10	RNA polymerase - sigma factor
BAS_RS02415	NC_005945	460157..460339	1.0213	5.52906	46.1758	0.0425529	3.13934	6.84172	114.7	0.00569085	2.8073	6.96826	125.215	0.00598002	hypothetical - protein
BAS_RS26470	NC_005945	complement(5099193..5099864)	7.68731	3.11721	8.67706	0.0088582	59.9986	5.87715	58.7759	6.63416e-08	101.403	6.90629	119.95	5.22166e-10	hypothetical - protein
BAS_RS06140	NC_005945	1191272..1191820	1.52918	2.76056	6.77658	0.0401612	4.46929	5.0502	33.1332	8.74709e-06	6.93956	4.93307	30.5494	1.26435e-05	hypothetical - protein
cwlD	NC_005945	140659..141372	1.01702	3.02415	8.13502	0.0197747	1.95118	3.29917	9.84347	0.00227564	3.79054	4.42541	21.4873	9.42441e-06	N-acetylmuramoyl-L-a - lanine amidase CwlD
BAS_RS09485	NC_005945	1842483..1843169	23.414	2.96975	7.83402	1.93539e-05	107.245	6.70313	104.194	2.95888e-08	96.8254	6.78301	110.126	1.92258e-09	response regulator - transcription factor HitR
BAS_RS05720	NC_005945	1109078..1109353	2.4866	2.48082	5.58214	0.0547509	6.89096	4.14863	17.7363	2.4909e-05	7.91762	4.60408	24.3202	2.0019e-05	hypothetical - protein
BAS_RS09330	NC_005945	1810588..1812024	0.360341	1.98069	3.94682	0.178001	0.771266	2.93994	7.67378	0.00292645	1.28027	3.98407	15.8243	8.27082e-05	flavin monoamine - oxidase family protein
BAS_RS01825	NC_005945	345214..345783	0.929909	2.30885	4.95487	0.0974188	1.99482	3.23931	9.4434	0.00208247	2.01236	3.20804	9.24095	0.00288575	hypothetical - protein
BAS_RS22085	NC_005945	complement(4261484..4262446)	0.699963	2.07575	4.21564	0.106821	1.13227	3.05744	8.32495	0.00409644	0.788657	2.61673	6.13358	0.0238153	hypothetical - protein
BAS_RS13350	NC_005945	complement(2597182..2597700)	1.63531	2.12183	4.35247	0.0878784	1.77801	2.02416	4.06755	0.0467357	1.65085	2.21847	4.654	0.0352406	DNA topology - modulation protein
BAS_RS18555	NC_005945	complement(3617396..3617647)	0.656574	2.90476	7.48891	0.190094	1.42498	4.36292	20.5765	0.0118609	0.795172	3.90516	14.982	0.0333029	YlmC/YmxH family - sporulation protein
BAS_RS06725	NC_005945	1301857..1302012	95.0785	1.72584	3.30773	0.191533	245.589	2.81184	7.02181	0.0312051	198.418	2.81122	7.0188	0.0293805	hypothetical - protein
BAS_RS07230	NC_005945	1389371..1389598	2.91606	1.98431	3.95675	0.0896148	11.4442	3.56341	11.822	9.3808e-05	15.639	4.27276	19.3299	9.79007e-06	hypothetical - protein
BAS_RS24030	NC_005945	complement(4627399..4628097)	3.45841	1.67862	3.20122	0.0884881	5.0221	1.9319	3.81558	0.0335901	6.39648	2.62591	6.17273	0.00726139	response regulator - transcription factor
BAS_RS26490	NC_005945	complement(5102743..5103180)	1.49001	2.02953	4.08273	0.107607	5.01723	3.65012	12.5544	0.000152307	5.26217	3.98753	15.8623	5.69978e-05	DUF1934 - domain-containing protein
trpE	NC_005945	1203120..1204538	0.358427	2.42273	5.36186	0.0784302	0.544028	2.65713	6.30777	0.0175975	0.453282	2.72055	6.59124	0.012422	anthranilate - synthase component I
BAS_RS17600	NC_005945	complement(3433971..3434384)	3.95208	1.58847	3.00729	0.183856	6.40367	2.10956	4.3156	0.0480713	6.12095	2.3527	5.10778	0.0152161	NUDIX hydrolase
BAS_RS06275	NC_005945	1214225..1214385	1.54152	3.24769	9.49846	0.130478	1.44218	3.7981	13.9104	0.0377925	2.06928	4.16541	17.9438	0.0164952	YARHG - domain-containing protein
BAS_RS27225	NC_005945	1324739..1324915	10.6632	1.9288	3.80738	0.13667	17.9393	2.38987	5.2411	0.0397251	25.8525	3.34139	10.1358	0.00833338	hypothetical - protein
BAS_RS08495	NC_005945	1633018..1633851	1.55401	1.62566	3.08583	0.179657	29.1431	5.52122	45.9253	1.17833e-10	34.7411	6.12266	69.6795	2.38458e-11	hypothetical - protein
BAS_RS16980	NC_005945	complement(3303156..3303497)	0.546483	3.86161	14.5365	0.0702555	1.28794	4.78983	27.662	0.00493048	1.43708	5.12508	34.8983	0.00385888	ASCH - domain-containing protein
BAS_RS09090	NC_005945	1754371..1754475	1.28393	4.95369	30.9892	0.0603831	3.53379	6.25997	76.6373	0.0132568	3.41629	6.4407	86.8647	0.00971494	hypothetical - protein
BAS_RS23065	NC_005945	complement(4455432..4456274)	0.123569	2.53338	5.78924	0.218037	0.302435	3.25382	9.5389	0.0407326	0.912666	5.06298	33.4279	0.000234627	LysR family - transcriptional regulator
BAS_RS15770	NC_005945	complement(3073305..3073637)	2.0886	1.77922	3.4324	0.107775	10.0352	3.68785	12.887	0.000118846	17.3964	4.79872	27.8329	3.76705e-08	DUF3895 - domain-containing protein
BAS_RS01935	NC_005945	366854..367522	0.403028	1.92063	3.78589	0.196827	1.20581	3.21938	9.31387	0.00492362	1.58516	3.97828	15.7609	0.000700712	hypothetical - protein
scpB	NC_005945	complement(3912492..3913064)	4.90866	1.78762	3.45245	0.072588	7.8079	2.15495	4.45354	0.0161865	16.5559	3.5888	12.0319	7.06191e-05	segregation/condensa - tion protein ScpB
BAS_RS26300	NC_005945	complement(5055433..5055891)	0.473946	2.61072	6.10808	0.168328	1.07433	3.64249	12.4881	0.0104433	0.803073	3.37321	10.3618	0.0238743	mechanosensitive - ion channel protein
BAS_RS11285	NC_005945	complement(2176784..2176993)	1.28393	1.8208	3.53278	0.227861	2.15442	2.86426	7.28162	0.0306847	3.01575	3.234	9.40875	0.0111645	KTSC - domain-containing protein
BAS_RS16630	NC_005945	complement(3233836..3234216)	2.20347	2.11146	4.32127	0.0603556	4.84102	3.05063	8.28577	0.000389803	4.14911	3.10889	8.62719	0.00203628	hypothetical - protein
BAS_RS08125	NC_005945	1565598..1565816	4.68684	1.61258	3.05797	0.223641	13.2697	2.87188	7.32018	0.01508	12.3995	3.10479	8.60268	0.00485863	aspartyl-phosphate - phosphatase Spo0E - familyprotein
BAS_RS03425	NC_005945	663439..664872	0.239296	1.75982	3.38655	0.226443	0.48079	2.3424	5.07144	0.0353918	0.482471	2.55806	5.88916	0.0176567	DUF4367 - domain-containing protein
BAS_RS04945	NC_005945	957778..958332	1.91008	2.02016	4.05629	0.0583299	2.77113	2.10928	4.31475	0.0176063	2.5853	2.39028	5.24259	0.011938	HPP family protein
BAS_RS27150	NC_005945	480318..480479	1.60755	1.61691	3.06717	0.297411	6.55335	3.00916	8.05095	0.00394381	3.23233	2.2904	4.8919	0.0395024	hypothetical - protein
BAS_RS21405	NC_005945	complement(4131721..4132860)	2.5667	1.61896	3.07154	0.105578	3.62847	1.84175	3.58445	0.0392132	3.31731	2.02583	4.07225	0.0329127	oxygen-independent - coproporphyrinogen IIIoxidase
aroK	NC_005945	complement(4057062..4057559)	2.91626	2.06103	4.17283	0.0682588	2.75918	1.76202	3.39173	0.0462479	2.9524	2.02004	4.05595	0.0283395	shikimate kinase - AroK
BAS_RS04170	NC_005945	796299..796595	0.0527816	-2.38265	-5.21495	0.748412	0.918791	4.01817	16.2027	0.025927	1.92692	5.35938	41.052	0.00207705	rhodanese-like - domain-containing protein
comFA	NC_005945	complement(4914369..4915718)	0.122561	0.540198	1.45417	0.782949	0.648977	4.0924	17.0583	0.00155065	1.08973	4.34971	20.3888	0.000237563	ATP-dependent - helicase ComFA
BAS_RS04155	NC_005945	794501..795631	0.0277209	-4.61157	-24.4468	0.533785	0.369332	3.89975	14.9259	0.0127042	0.397369	3.90779	15.0093	0.0139254	MBL fold - metallo-hydrolase
BAS_RS12090	NC_005945	2347311..2347511	0.604845	-0.659389	-1.57941	0.726148	4.758	2.90239	7.47664	0.0073579	6.28934	3.49614	11.2835	0.000565336	helix-turn-helix - transcriptional regulator
comFC	NC_005945	complement(4913665..4914369)	0.191224	0.657567	1.57742	0.710167	0.534785	2.60287	6.07492	0.042862	0.807084	3.43517	10.8166	0.00934672	comF operon protein - ComFC
BAS_RS25890	NC_005945	complement(4974743..4975231)	0.49634	-0.779186	-1.71616	0.632638	3.69096	2.66106	6.32498	0.00187131	4.81286	3.36459	10.3001	0.000235829	zinc ribbon - domain-containing protein
BAS_RS04435	NC_005945	complement(844322..844660)	0.551036	0.2009	1.14942	0.898283	3.8485	2.64205	6.2422	0.00603972	5.1302	3.32545	10.0244	0.000324859	helix-turn-helix - transcriptional regulator
BAS_RS04150	NC_005945	793902..794462	0.387774	1.51047	2.84903	0.330942	1.14782	2.91558	7.54532	0.0128843	1.10098	3.31321	9.93977	0.0102822	hypothetical - protein
BAS_RS20945	NC_005945	complement(4047271..4047645)	0.857894	0.627566	1.54496	0.691915	4.48749	2.76173	6.7821	0.00770252	5.41171	3.3061	9.89085	0.00295404	GntR family - transcriptional regulator
BAS_RS06295	NC_005945	1217191..1217601	0.857309	0.781568	1.719	0.56581	2.66753	2.22196	4.66528	0.0169545	3.1942	2.69586	6.4794	0.00864891	DUF3908 family - protein
BAS_RS25885	NC_005945	complement(4973184..4974737)	1.01068	-0.696305	-1.62035	0.454219	4.53882	1.95123	3.86705	0.0230108	5.75169	2.65418	6.2949	0.00041251	hypothetical - protein
BAS_RS04175	NC_005945	796656..797135	6.30007	1.55526	2.93886	0.191139	12.4329	2.24222	4.73126	0.035658	11.7234	2.45339	5.47702	0.0277435	hypothetical - protein
BAS_RS25880	NC_005945	complement(4971791..4973170)	4.28951	0.790494	1.72967	0.38083	9.97232	1.77086	3.41256	0.0273372	11.0661	2.24317	4.73435	0.00265798	zinc ribbon - domain-containing protein
BAS_RS26895	NC_005945	complement(5189004..5189594)	4.04899	1.47058	2.77133	0.116009	5.38712	1.86422	3.64071	0.0149007	5.46402	2.16528	4.48554	0.0159982	transporter
ppx	NC_005945	complement(3851735..3853273)	11.4056	0.772889	1.70869	0.345139	132.957	4.05624	16.636	1.01008e-06	116.639	4.1823	18.155	6.38977e-07	exopolyphosphatase
BAS_RS04235	NC_005945	809809..810087	0.4832	0.752379	1.68457	0.643798	16.4048	5.55895	47.1424	1.76027e-07	28.5162	6.68954	103.218	1.45449e-11	hypothetical - protein
BAS_RS17925	NC_005945	complement(3495213..3495452)	1.59582	1.31043	2.48015	0.389461	3.93978	3.12217	8.70699	0.00584133	2.49104	2.77133	6.82737	0.0163251	hypothetical - protein
BAS_RS01715	NC_005945	321857..322522	1.10413	1.2068	2.30826	0.31062	4.44423	3.13882	8.80801	0.00178225	7.35355	4.16219	17.9037	2.51903e-05	ABC transporter - permease
BAS_RS00115	NC_005945	24536..25036	0.47701	0.779804	1.7169	0.61351	3.66956	3.29541	9.8179	0.000449545	5.32963	4.11201	17.2917	2.79744e-05	nucleoside - deaminase
BAS_RS06350	NC_005945	1229941..1230405	0.207698	-5.07867	-33.7934	0.489069	1.38479	2.56982	5.93736	0.0200965	1.31409	2.77441	6.84195	0.0171647	WXG100 family type - VII secretion target
BAS_RS15975	NC_005945	complement(3111110..3111490)	0.546819	1.57439	2.9781	0.327191	2.05456	2.87243	7.32297	0.0100521	1.51075	2.50486	5.67595	0.0343038	winged - helix-turn-helix - transcriptionalregulator
BAS_RS14535	NC_005945	complement(2813883..2815145)	0.361459	0.644207	1.56288	0.58056	1.20825	2.06507	4.18454	0.0161549	1.24641	2.41559	5.33537	0.00582734	ABC transporter - permease
BAS_RS15500	NC_005945	3010896..3011768	5.98747	0.95622	1.94022	0.303152	12.3101	1.71342	3.27937	0.0477931	10.5549	1.85284	3.6121	0.0424135	LysR family - transcriptional regulator
BAS_RS17765	NC_005945	complement(3463199..3465205)	0.314674	-0.588196	-1.50337	0.592546	13.798	5.24664	37.9662	2.3509e-10	18.957	6.03243	65.4549	1.11355e-12	hypothetical - protein
BAS_RS08570	NC_005945	1643872..1644972	1.75319	0.638289	1.55648	0.506658	25.5014	4.23751	18.8632	1.47791e-06	35.4597	5.02544	32.5693	5.31489e-08	DUF4179 - domain-containing protein
BAS_RS07985	NC_005945	1542527..1543012	0.958284	1.04531	2.06381	0.455552	4.23599	3.14584	8.85098	0.000533559	6.51045	4.05366	16.6063	1.10375e-05	QueT transporter - family protein
spoIID	NC_005945	complement(5019974..5020993)	0.264339	0.33135	1.25819	0.817251	3.04743	3.60551	12.1721	0.000413715	2.45286	3.5724	11.896	0.000146963	stage II - sporulation protein D
BAS_RS01710	NC_005945	320848..321867	3.04287	1.34931	2.54791	0.179093	7.22943	2.30587	4.94465	0.0175445	12.1067	3.38669	10.4591	0.000226356	methionine ABC - transporter ATP-binding - protein
BAS_RS23720	NC_005945	complement(4571196..4572311)	2.06457	0.377993	1.29953	0.695411	13.4061	2.79275	6.92949	0.00113547	14.4443	3.23862	9.43892	8.276e-05	hypothetical - protein
BAS_RS26445	NC_005945	complement(5086454..5087353)	0.919633	-0.234171	-1.17623	0.831607	4.24891	1.995	3.98617	0.0261937	6.1499	2.88256	7.37456	0.00066751	ABC transporter - ATP-binding protein
BAS_RS26440	NC_005945	complement(5085723..5086457)	0.817192	0.085043	1.06072	0.938531	3.30577	1.84473	3.59186	0.0331049	5.01396	2.72265	6.60085	0.000953035	ABC transporter - permease
BAS_RS10935	NC_005945	2115946..2117104	9.19831	0.0219155	1.01531	0.977795	36.5233	1.91765	3.77808	0.00758338	45.9131	2.62842	6.18347	0.001463	beta-lactamase - family protein
BAS_RS06650	NC_005945	1287107..1289420	0.565377	1.07565	2.10766	0.263045	1.37687	1.88675	3.69802	0.0126156	1.59972	2.39448	5.25786	0.00390547	NEAT - domain-containing - leucine-rich repeatprotein
BAS_RS19815	NC_005945	complement(3849518..3851626)	15.4009	0.168335	1.12376	0.832748	96.2164	2.5361	5.80018	0.00142286	71.3809	2.37359	5.18229	0.00214111	polyphosphate - kinase
BAS_RS01865	NC_005945	353716..354324	4.63361	1.08573	2.12244	0.250713	8.23688	1.66116	3.16272	0.0275794	7.71277	1.87025	3.65596	0.0250499	methyltransferase
BAS_RS25770	NC_005945	complement(4942080..4944080)	0.14546	0.515984	1.42997	0.708911	0.962423	3.03276	8.18374	0.0011374	1.52027	3.86515	14.5722	4.73211e-05	YhgE/Pip - domain-containing protein
BAS_RS16375	NC_005945	complement(3188733..3189290)	1.50452	0.251917	1.19079	0.823117	10.3839	2.84046	7.16249	0.000219743	12.5187	3.39407	10.5128	8.0165e-05	hypothetical - protein
BAS_RS26465	NC_005945	5098793..5099167	4.52653	1.40381	2.64599	0.18691	10.7179	2.08131	4.23192	0.0222488	20.2022	3.28839	9.77023	0.000121951	hypothetical - protein
BAS_RS26575	NC_005945	complement(5119282..5120333)	6.76566	0.607507	1.52362	0.512452	23.5727	2.12892	4.37391	0.0135847	34.3428	3.00274	8.01518	0.000868907	iron ABC - transporter permease
BAS_RS09210	NC_005945	1781441..1782358	16.8116	1.40861	2.65481	0.188434	36.2503	2.32908	5.02485	0.0412306	42.6083	2.79328	6.93203	0.0100029	membrane protein
BAS_RS26570	NC_005945	complement(5118269..5119285)	5.5132	0.0728646	1.0518	0.934706	19.6138	1.59469	3.0203	0.0343913	32.1783	2.6519	6.28493	0.000897935	iron ABC - transporter permease
BAS_RS09410	NC_005945	1825232..1825675	18.556	0.908381	1.87694	0.308613	53.903	2.15174	4.44363	0.0080041	55.4508	2.53885	5.81127	0.00182855	MarR family - transcriptional regulator
BAS_RS21660	NC_005945	complement(4176480..4176707)	0.725687	-0.00200161	-1.00139	0.999078	20.8143	5.78465	55.1256	1.13753e-07	24.1891	6.03191	65.4315	1.70526e-09	membrane protein
BAS_RS25500	NC_005945	complement(4885085..4885534)	0.518649	-1.69143	-3.22977	0.371713	2.34593	1.97528	3.93203	0.0362707	2.4354	2.30971	4.95785	0.0140417	DUF4275 family - protein
BAS_RS10455	NC_005945	complement(2014308..2015012)	0.0264345	-3.13415	-8.77958	0.671499	0.575549	3.90189	14.948	0.00872226	0.742748	4.51809	22.9129	0.00360634	hypothetical - protein
BAS_RS25235	NC_005945	4842047..4842997	0.4575	0.622513	1.53956	0.63044	4.85554	3.87134	14.6349	3.93272e-05	5.46195	4.33946	20.2446	8.49861e-06	nucleoside - hydrolase
BAS_RS24870	NC_005945	complement(4767529..4768713)	1.40404	-0.781759	-1.71923	0.415325	5.21981	1.71353	3.27962	0.0276954	7.46689	2.63618	6.21685	0.00050197	MFS transporter
prmC	NC_005945	complement(5056920..5057771)	2.98122	0.838179	1.78779	0.423861	7.288	1.85889	3.62728	0.0402892	7.15646	2.19363	4.57456	0.0222132	peptide chain - release factor - N(5)-glutaminemethyltransferas - e
rpmG_1	NC_005945	103779..103925	9.60851	-0.179766	-1.1327	0.858864	48.1367	1.852	3.60999	0.0324535	39.0548	1.86056	3.63148	0.0396422	50S ribosomal - protein L33
BAS_RS04320	NC_005945	824394..824999	2.37634	0.674791	1.59637	0.466985	5.66839	1.75326	3.3712	0.0426116	4.75723	1.81816	3.5263	0.0421041	DedA family protein
BAS_RS23910	NC_005945	complement(4602254..4602433)	0.138857	-3.13525	-8.78629	0.670808	3.96309	4.68554	25.7329	0.000659728	2.65711	4.40165	21.1363	0.00424819	hypothetical - protein
BAS_RS09305	NC_005945	1804904..1805554	0.240021	1.50774	2.84364	0.344598	1.56086	3.41645	10.6771	0.00266035	3.41124	4.98836	31.7428	5.53629e-06	DsbA family - oxidoreductase
BAS_RS06945	NC_005945	1337696..1337785	0.174179	-2.38265	-5.21495	0.748388	2.6463	3.647	12.5273	0.0478769	4.81026	4.93615	30.6147	0.00515937	hypothetical - protein
BAS_RS00105	NC_005945	complement(23128..23763)	1.80659	0.450991	1.36698	0.677844	18.2772	3.76109	13.5582	9.03795e-07	28.5767	4.66289	25.3319	1.26793e-08	deoxynucleoside - kinase
BAS_RS27465	NC_005945	complement(4948224..4948373)	1.65457	1.02238	2.03127	0.518833	16.2059	4.33399	20.168	1.45789e-05	15.6019	4.57801	23.8847	1.20372e-05	hypothetical - protein
BAS_RS00785	NC_005945	140164..140592	0.0365411	-2.38265	-5.21495	0.748486	0.636086	4.01817	16.2027	0.0261727	0.640085	4.33132	20.1306	0.015596	DUF2521 family - protein
BAS_RS01115	NC_005945	202658..203605	11.9195	0.597759	1.51336	0.459178	113.064	3.58717	12.0183	4.78233e-05	136.339	4.13033	17.5126	2.88322e-07	excisionase family - DNA-binding protein
BAS_RS00100	NC_005945	complement(22457..23125)	3.7234	0.0620773	1.04397	0.947292	37.8013	3.11496	8.66357	0.000256512	59.9132	4.12685	17.4705	8.77199e-06	deoxynucleoside - kinase
BAS_RS06930	NC_005945	1335145..1336488	7.00811	-0.3437	-1.26901	0.704802	64.0011	3.16076	8.94303	0.00024844	88.0241	3.99053	15.8953	1.86855e-06	Ktr system - potassium transporter B
BAS_RS25850	NC_005945	4964330..4965541	1.75192	0.657071	1.57688	0.504746	9.78163	3.13681	8.79576	0.000107124	12.2149	3.68872	12.8948	1.05016e-05	NupC/NupG family - nucleoside CNT transporter
BAS_RS06485	NC_005945	complement(1253550..1254377)	2.17715	-0.834069	-1.78271	0.400446	13.9871	2.73575	6.66106	0.00103315	19.6626	3.61841	12.2814	1.03543e-05	serine protease
BAS_RS21550	NC_005945	complement(4156230..4157615)	0.69619	0.0514267	1.03629	0.95733	6.7669	3.11141	8.64227	0.000213246	6.87363	3.38648	10.4576	8.11587e-06	alkaline - phosphatase
BAS_RS00110	NC_005945	complement(23889..24428)	0.2361	0.0828064	1.05908	0.958887	1.89065	2.72665	6.61915	0.0096604	2.40058	3.35731	10.2483	0.000542282	cysteine hydrolase
BAS_RS02640	NC_005945	497992..499572	0.123771	-1.55985	-2.94823	0.43703	1.03794	2.75771	6.76322	0.00588856	1.25337	3.30005	9.8495	0.000666714	glycosyltransferase
BAS_RS25070	NC_005945	4807322..4807960	0.788136	-0.890851	-1.85427	0.46872	3.24044	1.78935	3.45658	0.0417767	6.27443	3.29476	9.81346	0.000219313	NAD(P)-dependent - oxidoreductase
BAS_RS08780	NC_005945	1687338..1688270	2.48263	0.661312	1.58152	0.543565	13.9754	2.86096	7.26498	0.00702901	14.7187	3.26662	9.62388	0.00146484	response regulator
BAS_RS17210	NC_005945	complement(3359176..3359547)	0.150293	-4.52655	-23.0476	0.540602	1.70193	3.17947	9.05972	0.0148234	1.43424	3.19722	9.17187	0.0199829	VOC family protein
BAS_RS26560	NC_005945	complement(5116305..5117249)	4.22945	-0.28646	-1.21964	0.720641	18.7181	2.01859	4.05187	0.0125982	32.007	3.1951	9.15846	4.62623e-05	ABC transporter - substrate-binding protein
BAS_RS08465	NC_005945	1626437..1626964	2.55327	1.00428	2.00594	0.325257	6.0547	2.02377	4.06646	0.00942103	10.6905	3.15499	8.90732	0.000454293	DUF4398 - domain-containing protein
BAS_RS26580	NC_005945	complement(5120645..5120869)	0.845328	0.0569672	1.04028	0.971791	4.66529	2.39903	5.2745	0.0146675	6.43574	3.14687	8.85731	0.00261421	DUF1450 - domain-containing protein
BAS_RS25955	NC_005945	4987128..4987319	1.26867	-1.44646	-2.72538	0.36966	9.94283	2.21348	4.63794	0.0193098	12.9493	2.90475	7.48888	0.00194546	helix-turn-helix - transcriptional regulator
recN	NC_005945	complement(4011949..4013688)	3.82535	-0.0530403	-1.03745	0.952057	18.8926	2.12319	4.35655	0.0106176	24.2427	2.79373	6.9342	0.000758767	DNA repair protein - RecN
BAS_RS21725	NC_005945	complement(4189834..4190475)	3.32643	1.14483	2.2112	0.230022	7.4239	2.11316	4.32637	0.00826734	9.5808	2.78755	6.90457	0.00274758	O-methyltransferase
BAS_RS04550	NC_005945	869496..870632	0.43923	0.271157	1.20678	0.814583	1.80538	2.24059	4.7259	0.0160883	2.12938	2.75839	6.76641	0.00237921	DUF445 - domain-containing protein
BAS_RS02655	NC_005945	500802..501767	0.418673	0.467571	1.38278	0.698877	1.4893	2.03549	4.09962	0.0229997	2.02487	2.70751	6.53195	0.00424287	NAD-dependent - epimerase/dehydratase - familyprotein
BAS_RS24915	NC_005945	complement(4776243..4776953)	1.36169	0.744437	1.67532	0.53733	4.83129	2.3591	5.13049	0.00348658	4.89673	2.70341	6.51339	0.00298854	DUF3169 family - protein
BAS_RS03775	NC_005945	737125..737649	0.612781	0.266306	1.20272	0.83465	2.91592	2.51994	5.73557	0.00548581	2.68435	2.67859	6.40228	0.00783469	AAA family ATPase
BAS_RS05585	NC_005945	1083570..1083815	1.39492	1.35757	2.56254	0.330335	4.17451	2.43513	5.40813	0.0147901	3.88846	2.65059	6.27926	0.010097	hypothetical - protein
BAS_RS03335	NC_005945	complement(644213..645610)	1.79938	0.630069	1.54764	0.540962	5.4074	1.86213	3.63544	0.0218086	7.3945	2.64626	6.26042	0.00223067	amino acid permease
dbpA	NC_005945	complement(5193222..5194667)	0.495813	0.303163	1.23385	0.783117	2.03629	1.98766	3.96593	0.00899233	2.29139	2.59706	6.05053	0.0048966	ATP-dependent RNA - helicase DbpA
BAS_RS26565	NC_005945	complement(5117441..5118253)	10.4806	0.902031	1.8687	0.319406	29.3156	2.08988	4.25713	0.0113651	33.1321	2.59468	6.04056	0.00132282	ABC transporter - ATP-binding protein
BAS_RS03210	NC_005945	616856..617128	1.63853	1.44418	2.72109	0.24849	3.31449	2.09691	4.27792	0.0365272	4.34668	2.57361	5.95298	0.00921917	hypothetical - protein
BAS_RS22625	NC_005945	4372070..4372627	21.4091	1.19319	2.28658	0.153088	34.3817	1.60617	3.04442	0.0378975	47.9158	2.45853	5.49658	0.00485195	HD - domain-containing protein
ansA_2	NC_005945	complement(2883763..2884767)	1.52739	0.499808	1.41403	0.592503	4.55529	1.79267	3.46455	0.0264539	5.63208	2.39558	5.26189	0.00603549	asparaginase
BAS_RS09595	NC_005945	1863990..1864511	16.2821	1.49776	2.82403	0.158392	30.4448	2.11426	4.32967	0.0372508	28.3992	2.38943	5.2395	0.0174397	GNAT family - N-acetyltransferase
BAS_RS26950	NC_005945	complement(5200698..5200883)	1.8449	0.760233	1.69376	0.547301	6.11316	2.19979	4.59411	0.0207066	5.36891	2.32285	5.00321	0.0193649	CxxH/CxxC protein
BAS_RS10460	NC_005945	2015122..2015769	3.58405	1.01583	2.02207	0.336357	10.4896	2.32255	5.00216	0.0119019	8.28192	2.31496	4.9759	0.016085	HD - domain-containing protein
BAS_RS26070	NC_005945	complement(5015232..5015612)	4.3265	1.46825	2.76687	0.135636	9.45575	2.4813	5.58399	0.0040138	7.13596	2.29177	4.89656	0.00909337	lipoprotein
BAS_RS08060	NC_005945	1554733..1555563	1.24624	-0.0832516	-1.0594	0.934295	4.43906	1.9215	3.78816	0.0331043	5.30599	2.26511	4.80691	0.008357	MerR family - transcriptional regulator
nth	NC_005945	1479730..1480377	31.9252	1.33856	2.52899	0.149281	55.602	1.8626	3.63663	0.0387496	56.4451	2.22931	4.68911	0.0226488	endonuclease III
BAS_RS17535	NC_005945	3420106..3420546	99.9073	1.10309	2.14815	0.17434	229.799	2.01625	4.04531	0.0278422	198.47	2.15974	4.46836	0.021668	DUF2621 - domain-containing protein
BAS_RS08280	NC_005945	1591547..1591885	115.073	1.12136	2.17552	0.205348	233.106	1.86377	3.63958	0.0498341	200.793	1.99569	3.98807	0.0457028	DUF3964 family - protein
BAS_RS24895	NC_005945	4773051..4773944	2.23542	-0.894739	-1.85927	0.37598	7.71426	1.62132	3.07657	0.0464923	7.85701	1.93856	3.83322	0.0159479	YitT family protein
BAS_RS25120	NC_005945	complement(4821713..4822108)	4.61901	1.40031	2.63959	0.137833	6.94264	1.82447	3.54177	0.0342438	5.89315	1.88041	3.68179	0.0246416	SET - domain-containing protein
leuD	NC_005945	1347650..1348231	0.936709	0.120445	1.08707	0.912268	5.88795	2.54967	5.85502	0.00147014	3.06047	1.8747	3.66727	0.041924	3-isopropylmalate - dehydratase small subunit
BAS_RS11150	NC_005945	complement(2157534..2158685)	1.36971	0.630208	1.54779	0.53206	3.8026	1.80687	3.49882	0.0475657	3.17896	1.86754	3.64909	0.0490286	S-layer homology - domain-containing protein
BAS_RS16625	NC_005945	complement(3232927..3233205)	1.12651	-1.14274	-2.208	0.457469	6.40075	2.32752	5.01942	0.00751192	3.71819	1.8306	3.55684	0.0424959	hypothetical - protein
BAS_RS17230	NC_005945	complement(3362071..3363102)	21.6196	1.26842	2.40898	0.155634	45.1367	2.05207	4.14702	0.0177326	30.9794	1.816	3.52104	0.0448617	oxidoreductase
BAS_RS15290	NC_005945	complement(2965533..2965952)	22.1842	1.26612	2.40514	0.15578	36.3908	1.6807	3.20584	0.0389214	30.3051	1.76954	3.40946	0.031001	winged - helix-turn-helix - transcriptionalregulator
BAS_RS18005	NC_005945	complement(3503765..3504031)	0.619688	5.00726	32.1615	0.0708202	0.282415	3.97691	15.746	0.134642	1.38056	6.44313	87.0113	0.0104519	hypothetical - protein
sigI	NC_005945	complement(3204419..3205141)	0.0720394	3.98162	15.7975	0.162378	0.160574	4.54583	23.3578	0.0837773	0.349019	6.09998	68.5927	0.0260267	RNA polymerase - sigma factor SigI
BAS_RS11300	NC_005945	2181775..2182065	0.747564	3.10928	8.62949	0.100558	0.617002	2.77399	6.83998	0.090819	1.49905	4.27656	19.3808	0.0066085	hypothetical - protein
BAS_RS18165	NC_005945	complement(3531568..3533985)	340.357	1.74504	3.35204	0.152862	519.885	2.16881	4.49652	0.0766889	716.77	2.89892	7.45869	0.0141801	copper-translocating - P-type ATPase
BAS_RS04220	NC_005945	807813..808133	0.839955	3.02854	8.15984	0.0896328	0.775627	2.77946	6.86597	0.078045	0.886283	3.13599	8.79075	0.0332315	PTS - lactose/cellobiose - transporter subunit IIA
BAS_RS08565	NC_005945	1643309..1643875	0.643019	1.84024	3.58068	0.251847	0.901318	2.16497	4.48457	0.0806292	0.968595	2.48251	5.58868	0.0422259	sigma-70 family RNA - polymerase sigma factor
BAS_RS23480	NC_005945	4527713..4527898	0.444776	3.98189	15.8004	0.174339	0.778674	4.95273	30.9686	0.0620391	0.868961	5.28142	38.8926	0.0386714	hypothetical - protein
BAS_RS16950	NC_005945	complement(3299105..3299950)	2.05713	1.67737	3.19844	0.111719	2.2155	1.62969	3.09447	0.0867487	3.44667	2.61193	6.11319	0.00237657	exonuclease
copZ	NC_005945	complement(3534081..3534287)	1083.88	1.76035	3.38779	0.145828	1592.5	2.12693	4.36789	0.0936289	1851.63	2.58853	6.01487	0.0370616	copper chaperone - CopZ
BAS_RS06775	NC_005945	1309389..1309769	1.47163	1.81193	3.51111	0.20512	2.17404	2.04495	4.12658	0.0822466	3.11455	2.91691	7.55228	0.00683138	GntR family - transcriptional regulator
BAS_RS08360	NC_005945	1610523..1610843	1.8135	1.64182	3.12059	0.17108	2.89334	1.81636	3.52192	0.067452	3.54513	2.42496	5.37013	0.00952962	hypothetical - protein
BAS_RS26500	NC_005945	complement(5104395..5104757)	2.83596	1.75502	3.3753	0.119747	3.58074	1.86102	3.63264	0.0563262	3.98909	2.3788	5.20105	0.0156602	YxeA family protein
BAS_RS03300	NC_005945	636435..636857	6.1568	1.61302	3.05891	0.114624	8.6218	1.8413	3.58334	0.0579757	8.7024	2.12579	4.36443	0.0164428	NUDIX hydrolase
BAS_RS02490	NC_005945	469242..469499	0	#N/A	#N/A	#N/A	0.31543	3.97694	15.7463	0.150042	0.914109	5.85974	58.0708	0.0232227	hypothetical - protein
BAS_RS18015	NC_005945	complement(3504865..3505065)	0	#N/A	#N/A	#N/A	0.547856	4.54581	23.3574	0.0849003	0.996933	5.59952	48.4869	0.0283938	helix-turn-helix - transcriptional regulator
BAS_RS17995	NC_005945	complement(3503297..3503614)	0.163788	1.56267	2.954	0.484226	0.602201	2.77514	6.8454	0.0889581	2.34944	5.23652	37.7008	0.000587526	hypothetical - protein
BAS_RS02545	NC_005945	482200..482679	0.0326586	-2.38265	-5.21495	0.748437	0.241865	2.81432	7.03388	0.148978	0.431216	3.78506	13.7853	0.0419425	hypothetical - protein
BAS_RS04390	NC_005945	838032..838433	0.31715	-5.58582	-48.0286	0.444947	1.18207	1.67606	3.19553	0.1381	2.0267	2.68067	6.41156	0.0173467	SnoaL-like - domain-containing protein
spoVR	NC_005945	786711..788129	0.124768	-0.446893	-1.3631	0.793007	0.511141	1.69034	3.22734	0.124914	0.783359	2.63302	6.20323	0.0138742	stage V sporulation - protein SpoVR
BAS_RS12180	NC_005945	2366184..2366894	0.672242	0.918237	1.8898	0.436356	1.29626	1.62434	3.08301	0.0946019	1.30015	2.01366	4.03807	0.0446026	ABC transporter - ATP-binding protein
BAS_RS02915	NC_005945	540434..540895	0.225474	1.38459	2.61098	0.475278	0.414502	1.61596	3.06516	0.267871	1.04952	3.24933	9.50923	0.0185208	NUDIX hydrolase
BAS_RS05250	NC_005945	1012021..1012872	0.0437473	-3.9923	-15.9149	0.589256	0.231779	1.90943	3.75659	0.219305	0.375532	2.95967	7.77945	0.0302066	DUF2935 - domain-containing protein
BAS_RS19835	NC_005945	complement(3855258..3855878)	0.326755	-0.626941	-1.54429	0.696777	1.6807	1.87683	3.67266	0.0520812	2.75408	2.79541	6.9423	0.00426327	diguanylate cyclase
BAS_RS01530	NC_005945	275890..276832	0.408741	-1.50237	-2.83308	0.318117	1.4698	1.59276	3.01626	0.0796912	2.65664	2.7244	6.60885	0.00246269	NAD-dependent - epimerase/dehydratase - familyprotein
yqfD	NC_005945	complement(4120746..4121945)	2.22134	0.807382	1.75003	0.448758	4.663	1.62673	3.08812	0.0860834	5.25562	2.1108	4.31932	0.0341731	sporulation protein - YqfD
BAS_RS00815	NC_005945	145046..145264	0	#N/A	#N/A	#N/A	0.371602	3.97694	15.7463	0.151405	0.722953	5.2812	38.8866	0.039773	hypothetical - protein
BAS_RS03590	NC_005945	complement(699555..700706)	0.521301	-0.0399876	-1.0281	0.971176	1.55537	1.6691	3.18017	0.0609533	1.4617	1.86348	3.63883	0.0448885	VanZ family protein
BAS_RS15055	NC_005945	complement(2920107..2920268)	0	#N/A	#N/A	#N/A	0.716637	4.54583	23.3578	0.0840342	1.25731	5.59975	48.4944	0.0296857	hypothetical - protein
BAS_RS15755	NC_005945	complement(3069315..3070055)	0.0125751	-2.38155	-5.21097	0.74824	0.0936958	2.24647	4.74521	0.266454	0.431786	4.57864	23.8951	0.007652	DnaD domain protein
gerPF_2	NC_005945	complement(2175446..2175661)	0.241132	1.56267	2.954	0.479498	0.50981	2.05112	4.14428	0.231526	1.15296	3.51679	11.4461	0.0379541	spore germination - protein GerPF
BAS_RS03665	NC_005945	715949..716377	19.2691	1.28688	2.43999	0.159621	29.0496	1.62037	3.07455	0.0812293	27.2203	1.81296	3.51362	0.0431273	hypothetical - protein
BAS_RS24905	NC_005945	complement(4774911..4775051)	0	#N/A	#N/A	#N/A	0.57717	3.97694	15.7463	0.153341	2.29258	6.27213	77.286	0.0118226	DUF3985 family - protein
BAS_RS27415	NC_005945	complement(3843819..3843968)	0.0621212	-2.38155	-5.21097	0.748086	1.15714	3.60595	12.1758	0.0797658	1.37989	3.9302	15.2443	0.037242	hypothetical - protein
BAS_RS16620	NC_005945	complement(3232382..3232606)	0	#N/A	#N/A	#N/A	0.335132	3.97691	15.746	0.133871	0.90526	5.59975	48.4944	0.0296027	hypothetical - protein
BAS_RS18830	NC_005945	complement(3675375..3675455)	0	#N/A	#N/A	#N/A	0.502351	3.02406	8.13451	0.276449	1.95465	5.2812	38.8866	0.0399503	stage V sporulation - protein SpoVM
BAS_RS01925	NC_005945	365700..366221	0.0535527	-3.62615	-12.3476	0.6221	0.300356	1.96121	3.89387	0.228993	0.612938	3.32697	10.035	0.0178855	hypothetical - protein
BAS_RS15620	NC_005945	complement(3039789..>3040080)	0.384437	-0.527794	-1.44172	0.782731	1.74625	2.14452	4.42145	0.0643579	3.18837	3.24313	9.46848	0.00341431	cell filamentation - protein Fic
BAS_RS03220	NC_005945	complement(618674..619687)	0.622468	1.07528	2.10713	0.398811	0.864022	1.62995	3.09502	0.0864592	1.68992	2.82929	7.10724	0.00256953	LytR family - transcriptional regulator
BAS_RS26355	NC_005945	5066407..5066931	1.12635	0.464692	1.38002	0.672071	2.67419	1.65582	3.15102	0.0594484	4.72945	2.55824	5.88989	0.00415037	DUF2529 - domain-containing protein
BAS_RS01810	NC_005945	complement(340869..342065)	0.566169	-1.72513	-3.30611	0.192109	2.29182	1.77282	3.4172	0.063632	2.98091	2.44542	5.44684	0.00666068	nucleoside - transporter
murE	NC_005945	complement(3733666..3735141)	48.0263	1.34009	2.53167	0.121862	71.5293	1.62551	3.08552	0.070537	96.4113	2.41862	5.34658	0.00362272	UDP-N-acetylmuramoyl - -L-alanyl-D-glutamate--2,6-dia - minopimelate ligase
BAS_RS09455	NC_005945	1835657..1836514	1.89976	0.835277	1.7842	0.363034	4.33419	1.66029	3.1608	0.0522823	5.7003	2.33651	5.05081	0.00409364	D-alanyl-D-alanine - carboxypeptidase
BAS_RS09310	NC_005945	1805612..1806214	1.32113	1.20384	2.30352	0.371678	2.51279	1.76935	3.409	0.0732511	2.90056	2.32894	5.02436	0.0196756	nitroreductase - family protein
BAS_RS26410	NC_005945	5079487..5082165	0.22073	0.215185	1.16085	0.83827	0.701008	1.62447	3.0833	0.076258	0.850794	2.2179	4.65217	0.0123346	DUF4084 - domain-containing protein
BAS_RS20875	NC_005945	4038217..4039065	0.678023	-0.225026	-1.1688	0.835949	2.65309	1.73486	3.32847	0.0503961	2.80995	2.1436	4.41862	0.0125593	hypothetical - protein
BAS_RS05075	NC_005945	981305..981916	2.22282	1.083	2.11844	0.253411	4.0836	1.60038	3.03224	0.0933489	4.54757	2.0309	4.0866	0.0185408	DUF2812 - domain-containing protein
BAS_RS13970	NC_005945	complement(2699597..2700286)	48.0458	1.3588	2.56471	0.106135	69.9815	1.62061	3.07505	0.0606147	58.3395	1.71669	3.28681	0.0314553	hypothetical - protein
BAS_RS09480	NC_005945	1840643..1842403	8.4715	2.38144	5.21057	0.00248808	3.37045	0.885723	1.84769	0.304943	661.186	8.80982	448.767	0	ABC transporter - ATP-binding protein HitP
BAS_RS16430	NC_005945	complement(3197115..3197354)	2.08085	2.22781	4.68424	0.104592	1.81518	1.34559	2.54134	0.253278	2.68003	2.35677	5.12223	0.0278071	hypothetical - protein
cysC	NC_005945	1365005..1365598	0.453915	2.36955	5.16782	0.113755	0.137005	0.321992	1.25006	0.852512	0.544198	2.66634	6.34816	0.0435072	adenylyl-sulfate - kinase
BAS_RS09215	NC_005945	complement(1782413..1783093)	1.48925	2.42836	5.3828	0.0524685	0.374379	0.78621	1.72454	0.5266	0.825835	2.16367	4.48054	0.0458165	sulfite exporter - TauE/SafE family protein
BAS_RS04730	NC_005945	915906..916901	0.103351	-0.382687	-1.30377	0.844252	0.361685	1.27535	2.42057	0.322496	0.818006	3.17136	9.00895	0.00702307	proline racemase
BAS_RS17155	NC_005945	complement(3344845..3346944)	0.0393944	0.16944	1.12462	0.93601	0.0883447	1.37117	2.5868	0.323025	0.254065	3.1354	8.78719	0.0190409	VWA - domain-containing protein
spoVID	NC_005945	complement(4268136..4269149)	0.0815861	0.704782	1.6299	0.750158	0.0743637	0.616493	1.53314	0.715741	0.277314	2.76846	6.81379	0.0488202	stage VI - sporulation protein D
radC	NC_005945	complement(4259964..4260641)	0.203079	-2.0478	-4.13476	0.314448	0.924989	0.986837	1.98184	0.420375	1.87914	2.42811	5.38189	0.0335586	DNA repair protein - RadC
nadB	NC_005945	complement(4237819..4239348)	0.447099	-1.31632	-2.4903	0.267876	0.834671	0.628122	1.54555	0.465008	1.9209	2.34831	5.09227	0.00468719	L-aspartate oxidase
BAS_RS04590	NC_005945	876388..877260	0.267345	-6.38825	-83.7637	0.382871	0.804751	1.3399	2.53135	0.185976	1.25914	2.30994	4.95861	0.0146695	HAD family - phosphatase
BAS_RS01175	NC_005945	211398..212162	1.59	0.590547	1.50582	0.55364	2.45157	0.814231	1.75836	0.381698	4.7451	2.20653	4.61564	0.00905381	TatD family - hydrolase
BAS_RS25685	NC_005945	4925173..4925910	0.631905	-1.763	-3.39404	0.234485	0.911472	0.295554	1.22736	0.749309	2.09845	1.8735	3.6642	0.0428463	polysaccharide - deacetylase
BAS_RS04895	NC_005945	949092..949859	3.34299	-1.38167	-2.60569	0.139108	10.3793	1.13748	2.19997	0.159182	13.5838	1.84747	3.59869	0.0273102	TSUP family - transporter
BAS_RS02155	NC_005945	416934..417812	4.88692	1.53669	2.90128	0.0875809	5.78157	1.49808	2.82467	0.0684527	5.94217	1.84458	3.59149	0.0406245	ROK family protein
BAS_RS24010	NC_005945	complement(4623910..4624200)	0.471649	0.191016	1.14157	0.908275	1.29561	1.4081	2.65387	0.231738	2.06581	2.3741	5.18414	0.0293474	DUF3986 family - protein
BAS_RS03965	NC_005945	760408..760794	0.524327	-2.10675	-4.30721	0.285743	1.42568	0.659172	1.57918	0.564494	2.83186	2.17843	4.52661	0.0271459	hypothetical - protein
BAS_RS02060	NC_005945	397531..399270	1.71685	0.501002	1.4152	0.568408	4.36108	1.5633	2.9553	0.0696444	6.98043	2.59916	6.05934	0.00135992	methyl-accepting - chemotaxis protein
BAS_RS06870	NC_005945	1324908..1325354	1.48738	0.0145553	1.01014	0.989797	4.56802	1.33652	2.52541	0.150111	6.13212	2.07481	4.2129	0.0170545	flavodoxin
BAS_RS02965	NC_005945	552274..555486	1.3789	0.640458	1.55882	0.462682	2.43251	1.16728	2.24588	0.167498	3.59263	2.06121	4.17335	0.0154509	leucine-rich repeat - protein
BAS_RS02295	NC_005945	445338..445979	4.79635	0.304506	1.235	0.720565	9.5323	1.06211	2.08798	0.200208	13.1246	1.8236	3.53963	0.0169165	DNA-3-methyladenine - glycosylase 2 familyprotein
BAS_RS25075	NC_005945	complement(4808003..4812403)	0.593849	0.141186	1.10281	0.873038	1.44846	1.22906	2.34415	0.14345	1.6219	1.64118	3.1192	0.0319354	wall-associated - protein
BAS_RS01535	NC_005945	complement(276873..277646)	0.623333	-0.171913	-1.12655	0.885448	1.54479	1.10331	2.14847	0.223084	3.70016	2.68484	6.43011	0.0019227	class I - SAM-dependent - methyltransferase
spoIIE	NC_005945	64844..67315	1.84678	0.579962	1.49481	0.492421	3.30256	1.1674	2.24606	0.152995	6.49428	2.52555	5.75793	0.00118652	stage II - sporulation protein E
BAS_RS01720	NC_005945	322544..323398	2.67166	-0.177495	-1.13092	0.857535	6.47867	1.4159	2.66826	0.0796463	10.8397	2.49805	5.64923	0.00297085	ABC transporter - substrate-binding protein
BAS_RS08105	NC_005945	complement(1562805..1563254)	0.599168	1.29848	2.4597	0.378078	0.425555	0.539866	1.45384	0.673476	1.22776	2.39613	5.26391	0.0395151	winged - helix-turn-helix - transcriptionalregulator
BAS_RS02780	NC_005945	527247..528260	0.849075	0.659212	1.57922	0.547087	1.60289	1.08324	2.11878	0.2266	2.64221	2.31965	4.99212	0.00792052	ATP-binding - cassette domain-containing - protein
BAS_RS00060	NC_005945	complement(14354..15298)	0.855955	0.357196	1.28093	0.746851	2.17972	1.43545	2.70467	0.0902861	3.27408	2.23306	4.70129	0.0134421	hypothetical - protein
dhbA	NC_005945	2202034..2202810	1.84151	0.828512	1.77585	0.411796	2.20276	0.846402	1.79801	0.373947	4.49354	2.20753	4.61883	0.0133651	2,3-dihydro-2,3-dihy - droxybenzoate dehydrogenase
BAS_RS26755	NC_005945	complement(5153438..5154637)	1.60638	-0.365791	-1.28859	0.697959	2.95928	0.789333	1.72828	0.365742	5.80538	2.12533	4.36304	0.00803977	MFS transporter
BAS_RS01525	NC_005945	complement(274833..275627)	0.877001	-1.28073	-2.42961	0.281227	2.03405	1.07802	2.11113	0.233819	3.23317	1.98338	3.95419	0.0218747	sulfotransferase - family 2 - domain-containingprotein
BAS_RS26875	NC_005945	complement(5184084..5185652)	0.523183	-0.414887	-1.33319	0.706397	1.55386	1.42971	2.69392	0.126322	1.97773	1.97586	3.93362	0.0309444	BCCT family - transporter
BAS_RS12435	NC_005945	2416978..2417892	2.07608	0.637342	1.55546	0.504773	4.32448	1.34182	2.53471	0.104394	5.06313	1.84025	3.58071	0.021016	acetamidase/formamid - ase family protein
holA	NC_005945	complement(4137443..4138453)	10.5585	0.791095	1.73039	0.334117	16.2603	1.12008	2.1736	0.145411	20.6663	1.81707	3.52366	0.0270125	DNA polymerase III - subunit delta
BAS_RS22525	NC_005945	complement(4349195..4350178)	0.990524	-0.0438847	-1.03089	0.964442	1.77957	0.719618	1.64675	0.392927	3.07139	1.78115	3.437	0.0461156	iron ABC - transporter permease
BAS_RS02980	NC_005945	558430..561327	0.494786	0.589076	1.50428	0.52921	0.785106	0.762803	1.69678	0.399619	1.15328	1.77969	3.43352	0.0304342	collaginase
BAS_RS13225	NC_005945	complement(2576642..2577547)	4.14943	0.43153	1.34866	0.619606	8.52352	1.15777	2.23113	0.164825	10.3588	1.76291	3.39383	0.0436223	NAD(P)/FAD-dependent - oxidoreductase
trmB	NC_005945	complement(4495414..4496067)	3.89308	0.104355	1.07501	0.90891	7.53265	0.730221	1.65889	0.383399	11.5511	1.68318	3.21135	0.0352836	tRNA - (guanosine(46)-N7)-methyltrans - ferase TrmB
BAS_RS13220	NC_005945	complement(2576007..2576609)	8.03327	0.899582	1.86553	0.287268	14.0886	1.41232	2.66165	0.071821	13.0313	1.64937	3.13698	0.0291449	class I - SAM-dependent - methyltransferase
BAS_RS03755	NC_005945	complement(733386..733643)	1.04506	0.53781	1.45177	0.711721	1.30362	0.616966	1.53365	0.587069	3.98573	2.69676	6.48343	0.0117523	ferrous iron - transport protein A
BAS_RS08115	NC_005945	complement(1564605..1565072)	1.21772	0.838435	1.78811	0.475463	1.14062	0.557198	1.47141	0.589316	2.34173	1.88834	3.7021	0.0388064	VOC family protein
BAS_RS02120	NC_005945	410214..410465	1.31315	0.869797	1.82741	0.58474	1.81907	1.3613	2.56917	0.222695	5.4386	3.24446	9.47718	0.00155125	helix-turn-helix - transcriptional regulator
BAS_RS02115	NC_005945	408925..410157	0.645128	-0.0929273	-1.06653	0.936248	1.35511	1.11491	2.16582	0.218737	3.6055	2.9862	7.92385	0.00345903	MFS transporter
BAS_RS04335	NC_005945	complement(825895..826320)	0.867997	-6.89291	-118.843	0.346021	2.18019	1.13986	2.20359	0.246309	5.15296	2.75828	6.7659	0.00471631	DUF3992 - domain-containing protein
putP_2	NC_005945	complement(3405385..3406863)	2.5746	0.237701	1.17911	0.779037	6.91915	1.50986	2.84782	0.0636857	10.7152	2.51313	5.70858	0.00123885	sodium/proline - symporter PutP
BAS_RS12620	NC_005945	2454887..2457013	0.2492	0.827927	1.77513	0.449763	0.573376	1.23712	2.35728	0.18867	1.01848	2.51234	5.70543	0.00753548	penicillin-binding - protein 2
bioD	NC_005945	complement(3962459..3963187)	0.4776	0.212797	1.15893	0.864566	1.07378	0.927427	1.90188	0.338243	2.04066	2.45907	5.49861	0.0188414	ATP-dependent - dethiobiotin synthetase BioD
BAS_RS25055	NC_005945	complement(4802357..4803538)	0.860588	1.34607	2.54219	0.21128	1.28696	1.49017	2.80923	0.0990544	1.67925	2.35667	5.12188	0.014095	pyrimidine - nucleoside transporter NupC
BAS_RS22230	NC_005945	complement(4292464..4293789)	0.478294	0.352767	1.27701	0.745616	1.37381	1.38729	2.61587	0.113819	2.1306	2.319	4.98986	0.00795704	MFS transporter
BAS_RS26725	NC_005945	complement(5146308..5147879)	0.691925	0.975771	1.96669	0.379544	1.01184	1.25219	2.38202	0.154615	1.42737	2.0935	4.26781	0.0163325	GAF - domain-containing sensor - histidine kinase
BAS_RS03455	NC_005945	670164..671615	0.953332	-0.0659842	-1.0468	0.942598	2.00554	0.862722	1.81847	0.270483	3.59553	2.01902	4.05307	0.0140767	SulP family - inorganic anion transporter
BAS_RS01020	NC_005945	184680..185180	2.13433	1.27805	2.42511	0.248983	2.79037	1.40511	2.64839	0.120652	3.44499	2.01341	4.03736	0.0407942	lipoprotein
BAS_RS02110	NC_005945	408277..408858	4.12357	0.161301	1.11829	0.872632	8.28166	0.989623	1.98567	0.1749	12.8383	1.91987	3.78388	0.0186179	TetR family - transcriptional regulator
BAS_RS11990	NC_005945	2322672..2323205	0.837678	0.570335	1.48487	0.653778	1.50852	1.14318	2.20867	0.260072	1.96119	1.88953	3.70513	0.0483501	sigma-70 family RNA - polymerase sigma factor
BAS_RS26795	NC_005945	5163196..5164650	1.47802	0.0324716	1.02276	0.971663	4.21343	1.33667	2.52568	0.105825	5.05204	1.88603	3.69618	0.0118922	oligosaccharide - flippase family protein
plC	NC_005945	695040..695891	0.869024	-1.07977	-2.1137	0.339872	2.44302	1.3072	2.4746	0.11371	2.92877	1.84154	3.58392	0.0243162	phospholipase C
BAS_RS17630	NC_005945	complement(3438735..3439754)	5.94763	1.39889	2.63699	0.18032	7.58984	1.4994	2.82725	0.125983	7.58332	1.79926	3.4804	0.0430418	NERD - domain-containing protein
BAS_RS19725	NC_005945	complement(3834186..3834959)	4.80169	1.3686	2.5822	0.133576	5.87621	1.36701	2.57935	0.0872929	6.08454	1.72965	3.31647	0.0365873	Cof-type HAD-IIB - family hydrolase
BAS_RS09660	NC_005945	1876163..1876915	1.39158	0.472969	1.38796	0.628089	2.58774	1.08297	2.11839	0.213151	3.10357	1.62806	3.09097	0.0459138	DUF1963 - domain-containing protein
BAS_RS23915	NC_005945	complement(4602508..4602855)	0.0450464	-2.38265	-5.21495	0.74846	0.116927	1.29255	2.4496	0.569311	0.566331	3.90494	14.9797	0.0369251	YxeA family protein
BAS_RS20310	NC_005945	complement(3940358..3940588)	5.34527	0.685373	1.60812	0.609509	11.3991	1.51057	2.84922	0.207645	15.1575	2.26878	4.81917	0.0442467	YqzK family protein
BAS_RS26835	NC_005945	5173009..5176125	3.00188	-0.96347	-1.94999	0.336088	3.80801	0.599565	1.51526	0.484277	35.4178	4.12171	17.4083	5.78368e-06	efflux RND - transporter permease subunit
BAS_RS23925	NC_005945	complement(4603742..4604320)	0.0321871	-3.13415	-8.77958	0.671189	0.0321871	-3.43015	-10.779	0.545964	0.418722	3.40934	10.6247	0.0314502	methyltransferase - domain-containing protein
BAS_RS11410	NC_005945	2213770..2213994	0.462973	0.251758	1.19066	0.904484	0.797989	0.749418	1.68111	0.646882	3.23254	3.21377	9.27772	0.013133	MbtH family protein
BAS_RS14475	NC_005945	complement(2804250..2804543)	0.698767	-1.49442	-2.81752	0.432741	1.95408	1.27516	2.42026	0.220611	5.92666	3.17743	9.04695	0.000650997	antibiotic - biosynthesis monooxygenase
gerPA	NC_005945	complement(1121369..1121590)	0.234615	0.704516	1.6296	0.748407	0.496032	1.18538	2.27424	0.463897	1.64554	3.1289	8.74769	0.0223465	spore germination - protein GerPA
BAS_RS09495	NC_005945	complement(1844264..1844851)	0.312654	-0.295351	-1.22718	0.859318	0.551668	0.770087	1.70537	0.507463	1.85822	2.73402	6.65308	0.00638288	DUF3139 - domain-containing protein
BAS_RS09300	NC_005945	1804401..1804832	0.7447	0.610111	1.52638	0.686892	1.47674	1.42744	2.68968	0.204616	2.70103	2.64746	6.26565	0.00936621	Rrf2 family - transcriptional regulator
BAS_RS04010	NC_005945	768676..769137	0.411686	0.0569672	1.04028	0.97177	1.21764	1.50164	2.83164	0.165205	2.18294	2.62187	6.15546	0.0131121	MarR family - transcriptional regulator
BAS_RS16970	NC_005945	complement(3302058..3302678)	0.180061	-5.47348	-44.4305	0.456134	0.345027	0.68199	1.60435	0.615644	1.03576	2.47139	5.54578	0.0235252	transcriptional - regulator
BAS_RS14500	NC_005945	complement(2808516..2808983)	2.4093	0.446068	1.36232	0.720472	1.08711	-1.23865	-2.35977	0.235428	8.29561	2.46918	5.53728	0.00711602	NUDIX hydrolase
BAS_RS26830	NC_005945	complement(5171996..5172868)	5.32404	0.0995377	1.07143	0.912808	9.39688	0.616516	1.53317	0.407899	26.1047	2.44058	5.42861	0.0015733	TetR/AcrR family - transcriptional regulator
BAS_RS01340	NC_005945	244449..244907	0.680843	1.11725	2.16932	0.463519	1.34028	1.44232	2.71757	0.17332	1.96546	2.43309	5.4005	0.0241513	SprT family protein
BAS_RS25775	NC_005945	4944216..4945100	1.01512	-2.56364	-5.91199	0.0721047	3.04159	1.32707	2.50893	0.172014	4.1977	2.39706	5.26727	0.00513278	LysR family - transcriptional regulator
phnA	NC_005945	complement(4704579..4704920)	5.73364	0.736743	1.66641	0.469126	10.9717	1.41013	2.65761	0.146986	16.5818	2.34861	5.09334	0.0177391	alkylphosphonate - utilization operon - proteinPhnA
BAS_RS05405	NC_005945	1041749..1042120	1.20247	0.313741	1.24293	0.780153	2.68331	1.0774	2.11023	0.244432	5.09184	2.31701	4.983	0.0142938	DUF1304 - domain-containing protein
BAS_RS22360	NC_005945	4316815..4317642	0.380112	-0.476158	-1.39103	0.732083	0.69384	0.745431	1.67647	0.464694	1.93709	2.28852	4.88553	0.0161026	5'-nucleotidase, - lipoprotein e(P4) family
pstC_1	NC_005945	735126..736016	1.98411	0.578551	1.49335	0.535851	4.48121	1.26657	2.4059	0.13468	7.82145	2.24008	4.72424	0.00890086	phosphate ABC - transporter permease subunit - PstC
BAS_RS21085	NC_005945	complement(4067263..4067637)	2.02762	-0.529669	-1.4436	0.644093	6.91638	1.40146	2.64168	0.125008	8.7916	2.18664	4.55243	0.0100058	hypothetical - protein
BAS_RS26045	NC_005945	complement(5010094..5010357)	2.4372	0.324381	1.25213	0.766575	5.93452	1.34603	2.54211	0.132694	8.89293	2.18395	4.54395	0.0179089	hypothetical - protein
BAS_RS25780	NC_005945	complement(4945148..4946233)	1.21315	-0.14864	-1.10852	0.877957	4.10313	1.35138	2.55157	0.0818905	5.81339	2.17375	4.51196	0.0123601	hypothetical - protein
BAS_RS09235	NC_005945	1788011..1789705	0.275389	-0.719397	-1.64649	0.558985	0.790181	1.3501	2.5493	0.102775	1.13502	2.17268	4.50859	0.021394	SH3 - domain-containing protein
BAS_RS14485	NC_005945	complement(2805167..2805595)	1.40693	0.456137	1.37186	0.689501	1.25824	0.0074874	1.0052	0.994045	3.73675	2.15577	4.45607	0.0181159	MarR family - transcriptional regulator
BAS_RS16730	NC_005945	complement(3252264..3252788)	1.20803	0.274993	1.20999	0.802902	3.4151	1.52901	2.88588	0.0957406	4.15612	2.15425	4.45137	0.015412	N-acetyltransferase
scpA	NC_005945	complement(3913222..3913965)	5.02004	0.5306	1.44453	0.511548	9.90482	1.20266	2.30164	0.149567	15.331	2.14931	4.43615	0.00906061	segregation/condensa - tion protein A
BAS_RS06785	NC_005945	1310461..1311255	2.49733	1.32627	2.50754	0.166364	3.11497	1.4285	2.69166	0.128039	4.17913	2.13603	4.39551	0.0120063	hypothetical - protein
BAS_RS04005	NC_005945	complement(767354..768535)	0.274155	-0.524451	-1.43839	0.711489	0.475929	0.697308	1.62148	0.495556	1.05276	2.12753	4.36969	0.0351278	MFS transporter
pyrR	NC_005945	complement(3711254..3711796)	7.09267	-0.321735	-1.24983	0.724392	27.7802	1.36146	2.56945	0.0978269	37.6836	2.09021	4.25809	0.00758772	bifunctional - pyrimidine operon - transcriptionalregulator/uraci - l phosphoribosyltransferase
BAS_RS23830	NC_005945	complement(4588057..4588224)	3.28027	-1.3352	-2.52311	0.297957	9.11224	1.33249	2.51837	0.117626	12.6197	2.08882	4.254	0.0164459	FeoB-associated - Cys-rich membrane protein
BAS_RS14410	NC_005945	complement(2787976..2789514)	0.491743	0.126666	1.09177	0.910462	1.18441	1.03618	2.05079	0.258665	1.94558	2.08712	4.24899	0.0256408	glycosyltransferase
BAS_RS25870	NC_005945	4970446..4971318	13.2127	-0.611025	-1.52734	0.481202	34.082	1.30226	2.46614	0.0986316	45.4244	2.07541	4.21464	0.0143052	SH3 - domain-containing protein
BAS_RS26680	NC_005945	5137265..5137891	0.258065	-0.207927	-1.15503	0.89649	0.435217	0.498017	1.41227	0.679912	1.03638	2.06818	4.19356	0.0475536	membrane protein
BAS_RS20315	NC_005945	complement(3940692..3941147)	209.529	0.764585	1.69888	0.399529	445.034	1.55357	2.93542	0.0733366	488.105	2.05296	4.14958	0.0222131	transcriptional - repressor
BAS_RS02650	NC_005945	499762..500805	0.387393	0.424386	1.342	0.72699	0.638592	0.917042	1.88824	0.349627	1.09951	2.04146	4.11661	0.0310122	nucleotide sugar - dehydrogenase
BAS_RS03115	NC_005945	591709..593109	2.51718	1.09472	2.13571	0.257343	3.87092	1.45359	2.73888	0.0949995	4.55047	2.02126	4.05939	0.025702	PLP-dependent - aminotransferase family - protein
BAS_RS03760	NC_005945	734156..735055	3.63928	0.10337	1.07428	0.901454	8.22119	1.10841	2.15608	0.206262	12.0689	2.01012	4.02816	0.013413	phosphate ABC - transporter - substrate-bindingprotein PstS
BAS_RS24570	NC_005945	complement(4717426..4718058)	31.6362	1.38624	2.61396	0.08195	37.1758	1.33683	2.52595	0.106863	47.3595	2.00816	4.02268	0.0115707	transcriptional - regulator
BAS_RS19885	NC_005945	3865850..3866050	141.108	1.00214	2.00296	0.236853	214.459	1.32881	2.51196	0.127889	268.89	1.99975	3.9993	0.0316536	hypothetical - protein
srtB	NC_005945	complement(4347639..4348403)	1.08538	0.413293	1.33172	0.708907	2.66617	1.39492	2.62974	0.116908	3.05489	1.99171	3.97709	0.0263286	class B sortase
BAS_RS26820	NC_005945	5170574..5170957	8.70498	-0.0920497	-1.06588	0.91489	25.6492	1.17517	2.25819	0.163121	36.0474	1.98778	3.96628	0.0121036	GtrA family protein
BAS_RS15745	NC_005945	complement(3065464..3066291)	0.740068	0.789793	1.72883	0.458668	1.14918	1.02202	2.03075	0.279758	1.80362	1.97345	3.92706	0.0292541	helix-turn-helix - transcriptional regulator
BAS_RS11490	NC_005945	2230481..2231512	0.500748	-0.039337	-1.02764	0.97151	0.500748	-0.350193	-1.27473	0.721463	1.79468	1.96957	3.91652	0.0313904	alpha/beta - hydrolase
arcD	NC_005945	2127414..2128841	0.28322	-0.247882	-1.18746	0.836754	1.07621	1.5473	2.92271	0.0762901	1.22713	1.96849	3.91358	0.0479229	arginine-ornithine - antiporter
BAS_RS25115	NC_005945	complement(4820407..4821324)	6.65178	-0.14652	-1.1069	0.850134	19.0683	1.34008	2.53165	0.0659696	23.915	1.96075	3.89264	0.011953	UDP-N-acetylmuramate - dehydrogenase
trmD	NC_005945	complement(3657334..3658068)	31.6438	1.33428	2.5215	0.116405	37.1765	1.27606	2.42176	0.131504	45.2123	1.9508	3.86588	0.0354704	tRNA - (guanosine(37)-N1)-methyltrans - ferase TrmD
BAS_RS03500	NC_005945	679906..680364	17.7361	0.601431	1.51722	0.489192	22.0111	0.66912	1.5901	0.457152	43.0942	1.93124	3.81384	0.0102059	MarR family - transcriptional regulator
BAS_RS23955	NC_005945	4610365..4612339	2.5551	0.0710056	1.05045	0.933442	6.4989	1.19392	2.28773	0.108998	8.47383	1.91078	3.76012	0.0181792	ABC transporter - permease
BAS_RS03330	NC_005945	642479..644182	3.89637	0.75899	1.69231	0.402694	7.36397	1.3701	2.58489	0.126995	8.53275	1.90884	3.75508	0.0280952	EAL - domain-containing protein
BAS_RS06680	NC_005945	1294220..1294666	1.85753	0.601769	1.51758	0.58353	2.01092	0.458404	1.37402	0.632269	4.41091	1.90737	3.75126	0.0395756	MarR family - transcriptional regulator
BAS_RS26775	NC_005945	5158515..5159147	20.1211	0.122292	1.08846	0.881134	56.6436	1.32054	2.49759	0.0914653	67.4709	1.90005	3.73225	0.00858209	membrane protein
BAS_RS24405	NC_005945	complement(4685228..4686436)	1.64727	0.726176	1.65425	0.426318	2.34227	0.979497	1.97178	0.181521	3.67092	1.89931	3.73035	0.0323651	NAD(P)/FAD-dependent - oxidoreductase
BAS_RS23345	NC_005945	4505280..4506551	3.63927	-0.477137	-1.39198	0.563919	6.72018	0.920116	1.89227	0.217346	9.99603	1.8598	3.62957	0.0296493	NAD(P)/FAD-dependent - oxidoreductase
BAS_RS21720	NC_005945	complement(4188897..4189826)	10.0154	1.23784	2.35846	0.188239	12.9251	1.33088	2.51557	0.144477	14.8903	1.85976	3.62948	0.0284975	U32 family - peptidase
BAS_RS19940	NC_005945	complement(3878203..3878658)	3.3461	0.385397	1.30622	0.682477	7.533	1.25597	2.38828	0.166805	8.98044	1.83419	3.56571	0.0469388	RDD family protein
BAS_RS15845	NC_005945	complement(3085726..3086088)	2.00041	0.926097	1.90013	0.388238	3.55096	1.17631	2.25998	0.201596	4.14808	1.83275	3.56216	0.0417155	multidrug efflux - SMR transporter
tnpB_5	NC_005945	complement(4946482..4947558)	3.70558	-0.521768	-1.43571	0.535852	9.30072	1.1303	2.18905	0.147288	12.2599	1.82226	3.53634	0.0272374	IS200/IS605 family - element transposase - accessoryprotein TnpB
BAS_RS03265	NC_005945	complement(629175..630140)	5.06209	0.341139	1.26676	0.709272	13.3009	1.43978	2.7128	0.0893572	13.8325	1.80476	3.4937	0.0254897	iron-siderophore - ABC - transportersubstrate-binding - protein
BAS_RS03125	NC_005945	complement(593802..595265)	1.96308	0.655567	1.57523	0.462061	3.41086	1.25406	2.38511	0.102055	4.18621	1.80385	3.49152	0.0333727	HAMP - domain-containing histidine - kinase
BAS_RS24910	NC_005945	complement(4775148..4776200)	2.74966	0.353417	1.27758	0.694212	5.30235	0.984881	1.97915	0.25869	7.06849	1.77841	3.43048	0.030141	cytochrome c - oxidase subunit II
BAS_RS23270	NC_005945	complement(4490680..4491492)	11.2005	0.966427	1.95399	0.261357	15.3179	1.121	2.17498	0.169892	18.7312	1.76946	3.40927	0.0283993	DUF1444 - domain-containing protein
tsaE	NC_005945	251348..251821	9.90269	0.921328	1.89386	0.317885	15.961	1.30667	2.4737	0.150723	17.2894	1.76508	3.39893	0.0449262	tRNA(adenosine(37)-N - 6)-threonylcarbamoyltransferas - e complexATPase subunit type - 1 TsaE
BAS_RS22520	NC_005945	complement(4348435..4349205)	1.22398	-0.188003	-1.13919	0.854413	3.98033	1.28087	2.42985	0.137353	4.44081	1.76081	3.38889	0.0477224	ABC transporter - ATP-binding protein
BAS_RS00185	NC_005945	35978..36604	8.62486	1.32145	2.49917	0.162258	11.7095	1.48738	2.80379	0.121138	11.2962	1.75376	3.37236	0.0355188	dTMP kinase
BAS_RS14515	NC_005945	complement(2810276..2811148)	14.2526	0.678278	1.60023	0.425129	8.18018	-0.67295	-1.59433	0.428572	30.3882	1.74555	3.35324	0.027267	ABC transporter - ATP-binding protein
BAS_RS25905	NC_005945	complement(4979926..4980411)	2.94415	1.09749	2.13982	0.254943	4.0217	1.31559	2.48905	0.11455	4.36915	1.72982	3.31686	0.0365852	VanZ family protein
BAS_RS27025	NC_005945	complement(5213945..5214880)	2.88773	-0.339935	-1.2657	0.702857	6.39743	0.816014	1.76053	0.324047	9.19245	1.7272	3.31084	0.036799	YybS family protein
BAS_RS01015	NC_005945	183179..184429	2.9619	0.0563467	1.03983	0.949614	4.28617	0.608813	1.525	0.470257	7.52643	1.72473	3.30517	0.0451968	multidrug effflux - MFS transporter
BAS_RS26055	NC_005945	complement(5011857..5013098)	3.14039	0.0988426	1.07091	0.908398	7.69695	1.11005	2.15854	0.155995	9.56821	1.70947	3.2704	0.0384407	glycosyltransferase - family 4 protein
dacA	NC_005945	17046..18353	8.53585	0.538178	1.45214	0.503825	15.577	1.07158	2.10173	0.176166	19.2098	1.67596	3.19532	0.0349735	D-alanyl-D-alanine - carboxypeptidase DacA
BAS_RS15880	NC_005945	complement(3091914..3092171)	6.07992	-0.655657	-1.57533	0.516437	20.57	1.0719	2.1022	0.19166	24.5982	1.65479	3.14877	0.0462721	hypothetical - protein
BAS_RS06030	NC_005945	complement(1171856..1172254)	3.56597	-0.132259	-1.09601	0.886585	10.3157	1.18742	2.27745	0.15561	10.2241	1.65383	3.14669	0.0486034	hypothetical - protein
rnpA	NC_005945	complement(5227936..5228295)	10.0401	0.0333715	1.0234	0.968302	29.5897	1.29435	2.45267	0.142747	30.5319	1.62956	3.09418	0.046341	ribonuclease P - protein component
BAS_RS18115	NC_005945	complement(3522591..3523343)	7.68625	0.336651	1.26282	0.664533	18.5208	1.36795	2.58103	0.0537496	18.5503	1.62604	3.08665	0.0306682	DeoR/GlpR - transcriptional regulator
BAS_RS26110	NC_005945	complement(5022545..5023255)	18.8789	0.57005	1.48457	0.4735	40.9182	1.3844	2.61064	0.091335	38.2935	1.60477	3.04148	0.0333097	YwmB family - TATA-box binding protein
BAS_RS26320	NC_005945	complement(5059109..5059693)	5.0175	0.335866	1.26213	0.697717	10.8132	1.20781	2.30986	0.158336	11.5659	1.58996	3.01042	0.040426	thymidine kinase
BAS_RS04830	NC_005945	934883..935860	3.38657	1.36138	2.5693	0.120764	5.69936	1.75488	3.37498	0.0202734	4.28082	1.56394	2.9566	0.0451904	tripartite - tricarboxylate transporter - substratebinding protein
BAS_RS24475	NC_005945	4702730..4702903	0.47545	3.98189	15.8004	0.173507	1.56828	5.74968	53.8053	0.026001	0.890957	5.21531	37.1504	0.0539833	aspartyl-phosphate - phosphatase Spo0E - familyprotein
BAS_RS11730	NC_005945	2270404..2271090	0.981171	2.14785	4.43166	0.0883543	1.23179	2.24858	4.75216	0.0394951	0.752601	1.86228	3.63582	0.0928568	MOSC - domain-containing protein
BAS_RS15570	NC_005945	complement(3025736..3025963)	0.685322	3.10985	8.63291	0.123028	1.47515	3.61439	12.2473	0.0184874	0.509956	2.42139	5.35688	0.189933	hypothetical - protein
BAS_RS18515	NC_005945	complement(3608790..3608993)	0.916163	3.86161	14.5365	0.0695268	1.22047	3.76075	13.5549	0.0371362	0.808465	3.58729	12.0193	0.0616987	ribonuclease
BAS_RS17025	NC_005945	complement(3318419..3318697)	2.49285	2.44616	5.44963	0.115485	4.19986	2.94036	7.67605	0.013503	1.71427	1.89596	3.7217	0.19258	YhdT family protein
BAS_RS00420	NC_005945	79167..79370	19.6752	1.84419	3.59052	0.054201	24.132	1.8919	3.71125	0.0230523	18.6632	1.79997	3.48214	0.0701197	helix-turn-helix - transcriptional regulator
BAS_RS07735	NC_005945	1484385..1485410	0.0152789	-2.38265	-5.21495	0.748304	0.254316	4.01811	16.2022	0.0239532	0.113324	3.02726	8.1526	0.133425	DUF2515 - domain-containing protein
BAS_RS12495	NC_005945	2430038..2431081	0.507709	0.787442	1.72601	0.495829	1.32298	1.86986	3.65496	0.0463123	1.27013	1.85025	3.60562	0.0787286	homoserine - dehydrogenase
BAS_RS12935	NC_005945	2517352..2517558	0.15146	-4.61157	-24.4468	0.533782	1.82137	3.76313	13.5773	0.0148646	0.968036	3.14649	8.85499	0.0637023	hypothetical - protein
BAS_RS18180	NC_005945	complement(3535069..3535296)	0	#N/A	#N/A	#N/A	0.839912	5.26982	38.5811	0.0439814	0.538904	4.87269	29.2971	0.0597626	hypothetical - protein
BAS_RS10625	NC_005945	2058157..2058438	0.0330432	-2.38155	-5.21097	0.748291	1.04838	4.21009	18.5081	0.0158678	0.561442	3.58793	12.0247	0.05587	hypothetical - protein
BAS_RS02370	NC_005945	455954..456127	0	#N/A	#N/A	#N/A	1.06623	5.2698	38.5804	0.0440085	0.241705	3.3364	10.1008	0.243259	DUF3954 - domain-containing protein
BAS_RS26715	NC_005945	complement(5144822..5145448)	0.0830694	1.07067	2.10041	0.627732	0.647148	3.40499	10.5926	0.0149659	0.335381	3.05264	8.29729	0.0831527	FMN-dependent - NADH-azoreductase
BAS_RS18465	NC_005945	complement(3596231..3596479)	0.836699	1.21867	2.32733	0.479259	1.9564	3.27253	9.66337	0.0182443	1.73865	2.31783	4.9858	0.110079	DUF3243 - domain-containing protein
BAS_RS27460	NC_005945	complement(4744780..4744974)	0.958448	0.576733	1.49147	0.729935	3.89756	2.41512	5.33364	0.0499792	2.66839	2.13951	4.40614	0.102022	hypothetical - protein
BAS_RS03205	NC_005945	616322..616840	2.39684	1.23265	2.34999	0.244346	4.58235	1.94929	3.86185	0.0280487	3.31279	1.78537	3.44708	0.0514171	hypothetical - protein
BAS_RS11370	NC_005945	2198986..2199285	3.18642	0.796153	1.73646	0.478541	11.2111	2.38537	5.22477	0.00356869	5.93732	1.72295	3.30111	0.0670191	winged - helix-turn-helix - transcriptionalregulator
BAS_RS02275	NC_005945	442238..442420	61.7802	0.862616	1.81833	0.332219	157.516	1.93786	3.83136	0.032952	103.078	1.61916	3.07196	0.0610354	hypothetical - protein
BAS_RS17900	NC_005945	complement(3488874..3489377)	0.699115	6.25871	76.5702	0.019845	0.206633	4.5457	23.3556	0.101854	0.0768981	3.33618	10.0993	0.233719	sigma-70 family RNA - polymerase sigma factor
BAS_RS14030	NC_005945	complement(2708624..2708884)	3.2987	3.60791	12.1924	0.00474808	1.68765	2.41216	5.3227	0.0569066	1.54815	2.53335	5.78913	0.0609982	lipoprotein
BAS_RS20005	NC_005945	complement(3887202..3887534)	2.28176	2.53751	5.80588	0.0402784	1.2185	1.23537	2.35441	0.2664	1.44619	1.74455	3.35091	0.10259	PadR family - transcriptional regulator
BAS_RS11465	NC_005945	2223214..2223834	3.62148	2.12431	4.35996	0.0462349	2.40741	1.32954	2.51322	0.188523	2.98246	1.92335	3.79304	0.0684759	DUF4937 - domain-containing protein
BAS_RS20615	NC_005945	complement(3991571..3992350)	0.852386	3.02472	8.13826	0.0254703	0.14884	0.0930719	1.06664	0.949958	0.459885	2.03892	4.10938	0.119097	transporter - substrate-binding - domain-containingprotein
BAS_RS17850	NC_005945	complement(3481288..3481584)	0.350737	2.53448	5.79367	0.236311	0.898669	3.25497	9.54646	0.0363957	0.0627486	-3.4423	-10.8701	0.59439	HNH endonuclease
rnmV	NC_005945	44729..45286	4.61233	1.70846	3.26811	0.0776227	4.99996	1.68017	3.20465	0.0261653	4.20589	1.53772	2.90336	0.0798265	ribonuclease M5
BAS_RS21525	NC_005945	complement(4152169..4153662)	1.87445	1.82111	3.53353	0.0700899	2.07258	1.72462	3.30493	0.0337953	1.18781	1.21382	2.31951	0.197686	DUF4901 - domain-containing protein
BAS_RS16095	NC_005945	complement(3131963..3132721)	9.19182	1.71833	3.29055	0.105589	15.9792	2.26534	4.80768	0.0304295	5.95493	1.18976	2.28114	0.241481	ABC transporter - ATP-binding protein
BAS_RS03070	NC_005945	580794..581615	0.730583	2.09174	4.26262	0.212299	1.67889	3.19059	9.12983	0.00686333	0.381208	1.15514	2.22706	0.4615	hypothetical - protein
BAS_RS22250	NC_005945	complement(4296499..4296786)	0	#N/A	#N/A	#N/A	0.66493	5.26982	38.5811	0.0436874	0	#N/A	#N/A	#N/A	hypothetical - protein
BAS_RS09555	NC_005945	1854488..1856785	0.366647	1.33913	2.52999	0.221073	0.876051	2.07107	4.20199	0.0211906	0.435995	1.37525	2.59413	0.147537	glycoside hydrolase
lepB_1	NC_005945	1111351..1111914	3.97275	1.23897	2.36031	0.211003	7.29095	1.8369	3.57242	0.0462121	4.60776	1.47875	2.78708	0.0889991	signal peptidase I
BAS_RS06110	NC_005945	1186415..1187095	1.48019	0.730382	1.65908	0.472967	4.43074	1.85697	3.62246	0.0121834	2.24017	1.18919	2.28025	0.191848	streptomycin - biosynthesis protein StrF
BAS_RS10645	NC_005945	2061315..2062109	0.770788	0.720445	1.64769	0.495653	1.91201	1.62923	3.09348	0.0485316	1.26442	1.33904	2.52983	0.16462	hypothetical - protein
BAS_RS23070	NC_005945	4456399..4457343	0.230202	1.32691	2.50865	0.370599	0.55223	2.45249	5.47359	0.0355297	0.171034	1.04201	2.0591	0.447582	DMT family - transporter
BAS_RS22895	NC_005945	complement(4426573..4427028)	8.42569	1.35281	2.55408	0.142712	13.6201	1.76414	3.39671	0.0484962	5.70545	0.783789	1.72165	0.396999	GNAT family - N-acetyltransferase
BAS_RS05575	NC_005945	1082431..1082769	25.9305	1.44087	2.71485	0.121412	38.6185	1.76434	3.39718	0.0452094	28.3095	1.55606	2.94049	0.0882866	ribonuclease E - inhibitor RraB
BAS_RS10005	NC_005945	complement(1936633..1936929)	0.701475	0.775143	1.71136	0.623867	2.63564	2.07135	4.2028	0.0448726	1.47988	1.52692	2.88171	0.166495	hypothetical - protein
BAS_RS24060	NC_005945	complement(4634560..4635954)	9.55192	0.949253	1.93087	0.278378	18.779	1.64503	3.12755	0.0496161	13.5818	1.46827	2.76689	0.0567733	isochorismate - synthase
yabG	NC_005945	46272..47135	1.52135	1.27069	2.41276	0.265072	2.83559	2.00276	4.00765	0.028001	1.46315	1.46006	2.7512	0.111832	sporulation - peptidase YabG
BAS_RS15850	NC_005945	complement(3086103..3086660)	4.33231	1.12105	2.17505	0.243793	8.75158	1.87982	3.68029	0.0186415	5.2758	1.3861	2.61372	0.134832	TetR/AcrR family - transcriptional regulator
BAS_RS09340	NC_005945	complement(1813159..1814154)	8.4073	0.725048	1.65296	0.419379	18.89	1.63076	3.09676	0.038476	10.764	1.10154	2.14583	0.2181	S-layer homology - domain-containing protein
BAS_RS12285	NC_005945	2385559..2385864	2.88367	0.55693	1.47113	0.62762	9.28213	1.98141	3.94878	0.0498499	4.07731	1.08035	2.11456	0.265223	DUF3885 - domain-containing protein
BAS_RS05590	NC_005945	1083890..1084024	0.771622	1.14208	2.207	0.553151	3.43986	2.62391	6.16417	0.040318	0.574173	0.451989	1.36793	0.794047	hypothetical - protein
BAS_RS24755	NC_005945	complement(4745617..4745858)	0.215225	1.06957	2.0988	0.628192	1.55795	3.26733	9.62862	0.0166476	0.173788	0.390369	1.31073	0.843359	DUF4176 - domain-containing protein
BAS_RS03420	NC_005945	662916..663473	0.614966	2.95036	7.7294	0.0482611	0.373272	2.12406	4.35918	0.197161	0.226112	1.26821	2.40862	0.453664	RNA polymerase - sigma factor
BAS_RS24825	NC_005945	4759150..4759296	2.33436	2.94815	7.7176	0.049147	1.85633	2.09364	4.26822	0.135657	0.403448	-4.59834	-24.2236	0.47573	YuzL family protein
BAS_RS19240	NC_005945	complement(3758820..3763833)	2.02877	2.76001	6.77401	0.000601271	0.423471	0.292357	1.22464	0.68843	0.525466	0.862786	1.81855	0.298948	phage tail tape - measure protein
BAS_RS05090	NC_005945	983644..984033	47.6872	2.4599	5.50179	0.0437256	13.9056	0.420046	1.33797	0.742149	10.3099	0.28986	1.22252	0.81968	general stress - protein
BAS_RS05150	NC_005945	993043..993573	11.4305	2.01525	4.04251	0.0466809	3.76661	0.163124	1.11971	0.873058	3.269	0.255746	1.19395	0.801269	hypothetical - protein
BAS_RS15075	NC_005945	complement(2923510..2923896)	5.51826	1.89095	3.7088	0.0366481	1.52795	-1.14238	-2.20744	0.27209	1.52795	-0.757279	-1.6903	0.477727	general stress - protein
BAS_RS26160	NC_005945	complement(5032186..5033139)	85.4399	1.80506	3.49445	0.0434107	54.323	0.873258	1.83179	0.30746	56.9071	1.27592	2.42153	0.168667	NADH-quinone - oxidoreductase subunit C
BAS_RS09400	NC_005945	1824418..1824825	2.13276	2.44317	5.43837	0.0456148	0.639531	0.587332	1.50247	0.621457	0.792288	1.16179	2.23735	0.349398	tautomerase family - protein
BAS_RS12385	NC_005945	2408244..2408837	11.5645	1.95891	3.88767	0.0323825	6.29497	0.787539	1.72613	0.336782	6.31099	1.05677	2.08027	0.203471	DUF4030 - domain-containing protein
BAS_RS15940	NC_005945	complement(3103924..3104952)	6.60424	2.06338	4.17963	0.0283258	4.6097	1.27769	2.4245	0.0968211	3.13741	0.972146	1.96176	0.302586	alpha/beta - hydrolase
BAS_RS21560	NC_005945	4158726..4159610	122.595	4.81719	28.1916	9.44064e-08	13.5187	1.32887	2.51205	0.127803	12.5492	1.52365	2.87518	0.0614697	alpha/beta - hydrolase
BAS_RS16545	NC_005945	complement(3219925..3220206)	108.813	1.83994	3.57996	0.0478686	59.216	0.687246	1.61021	0.456288	51.8552	0.862067	1.81764	0.356987	hypothetical - protein
BAS_RS13650	NC_005945	complement(2648562..2648825)	13.6367	3.09951	8.57126	0.00357576	2.43543	-0.276876	-1.21157	0.813922	2.43543	-0.555096	-1.46927	0.669454	hypothetical - protein
BAS_RS05095	NC_005945	984084..984284	56.0041	3.27325	9.66822	0.00959051	19.9607	1.53417	2.89621	0.209154	13.19	1.27835	2.42561	0.313982	CsbD family protein
BAS_RS05475	NC_005945	1058655..1059008	2.34553	2.80026	6.96567	0.0374966	1.0988	1.32095	2.49831	0.319738	0.356413	-0.042451	-1.02986	0.980092	hypothetical - protein
BAS_RS08480	NC_005945	1629030..1630055	4.02854	2.56393	5.91316	0.00751936	1.83264	1.38599	2.61352	0.131803	1.32936	1.26972	2.41114	0.142859	ABC transporter - substrate-binding protein
BAS_RS24765	NC_005945	complement(4746362..4746892)	123.919	2.00776	4.02158	0.0184911	64.8267	0.827226	1.77427	0.247444	59.822	1.02289	2.03198	0.23259	lipoprotein
BAS_RS01120	NC_005945	complement(203821..203922)	1.83233	5.52906	46.1758	0.04211	0	#N/A	#N/A	#N/A	0	#N/A	#N/A	#N/A	DUF3948 family - protein
BAS_RS11095	NC_005945	complement(2150505..2150672)	1.24011	5.87473	58.6773	0.0401126	0	#N/A	#N/A	#N/A	0	#N/A	#N/A	#N/A	DUF3930 family - protein
BAS_RS09890	NC_005945	1917598..1918209	11.5297	2.05726	4.16196	0.032424	9.92935	1.57474	2.97883	0.0728717	7.35694	1.43212	2.69843	0.0863598	phosphoserine - phosphatase 1
BAS_RS27410	NC_005945	complement(3788727..3788876)	198.849	1.74357	3.34864	0.0417459	135.601	0.926559	1.90074	0.294844	129.851	1.16685	2.24521	0.17352	hypothetical - protein
BAS_RS20530	NC_005945	complement(3978547..3979499)	46.0941	2.00021	4.00057	0.0207066	29.5456	1.0936	2.13406	0.21762	24.8175	1.15541	2.22747	0.154242	MBL fold - metallo-hydrolase
BAS_RS22630	NC_005945	4372767..4373477	1.28417	2.84996	7.20979	0.0162383	0.20198	-1.04564	-2.06428	0.477751	0.518439	1.13666	2.19872	0.362509	CPBP family - intramembrane metalloprotease
BAS_RS27315	NC_005945	complement(2686913..2687083)	7.27462	3.59273	12.0648	0.00284492	1.93191	1.51431	2.85662	0.215128	1.15253	1.05577	2.07883	0.428481	hypothetical - protein
BAS_RS06480	NC_005945	1252904..1253509	11.7096	2.24173	4.72963	0.0139767	4.81145	0.539523	1.45349	0.539831	4.70417	0.93535	1.91235	0.243542	DUF1648 - domain-containing protein
BAS_RS21565	NC_005945	complement(4159652..4160152)	14.3105	2.09348	4.26776	0.0228701	6.07998	0.541173	1.45516	0.527681	6.33039	0.894307	1.85872	0.347343	DoxX family protein
BAS_RS24440	NC_005945	complement(4697898..4698251)	9.52068	2.07248	4.2061	0.024184	4.94982	0.871561	1.82964	0.340608	3.63394	0.741562	1.67199	0.430346	YxeA family protein
BAS_RS06410	NC_005945	1237675..1238439	2.6073	1.83419	3.56571	0.0498504	1.3409	0.511479	1.42551	0.550167	1.06933	0.414915	1.33322	0.681139	DUF4047 - domain-containing protein
BAS_RS24955	NC_005945	4782717..4783619	33.5506	2.64065	6.23612	0.00290473	7.91161	-0.112031	-1.08075	0.904644	7.91161	0.210749	1.15729	0.803328	DMT family - transporter
BAS_RS08080	NC_005945	1558643..1558960	10.0397	2.23739	4.71545	0.0221071	2.66472	0.0538067	1.038	0.955222	2.12378	0.0259677	1.01816	0.978808	DUF4870 - domain-containing protein
BAS_RS13755	NC_005945	complement(2666939..2667649)	81.8989	1.78622	3.4491	0.0454903	48.7359	0.768823	1.70388	0.318358	20.6493	-0.149474	-1.10916	0.855552	polymer-forming - cytoskeletal protein
BAS_RS09405	NC_005945	1824827..1825138	3.02465	2.8662	7.29144	0.0172756	0.947573	0.980386	1.97299	0.388778	0.408635	-1.57199	-2.97316	0.390481	carboxymuconolactone - decarboxylase familyprotein
