# Supplementary material for: An RNA-binding protein acts as a major post-transcriptional modulator in Bacillus anthracis
Source: Nat Commun. 2022 Mar 21;13:1491. doi: 10.1038/s41467-022-29209-4 (PMC8938561; doi:10.1038/s41467-022-29209-4)
Supplement: Supplementary file 6 — Supplementary Dataset 2 [file 41467_2022_29209_MOESM6_ESM.xlsx]

## Sheet: Supplementary Data 2
Supplementary Data 2. Transcriptomic comparison between Bacillus anthracis DkrrA and WT under vehicle or '205-treated (50 µM) conditions. Genes with significantly differential expression in DkrrA relative to WT are shown. The fold change cutoff is ≥ 3 and the P-value cutoff is < 0.05.
			DkrrA vs WT (vehicle)				DkrrA vs WT (50 µM '205)
Name	Chromosome	Region	Max group mean	Log₂ fold change	Fold change	P-value	Max group mean	Log₂ fold change	Fold change	P-value	Gene Product
acoA	NC_005945	complement(2583076..2584074)	1.39976	5.75147	53.8723	3.51834e-05	0.397018	2.50165	5.66331	0.00374716	acetoin:2,6-dichloro - phenolindophenoloxidoreductase - subunit alpha
acoC	NC_005945	complement(2580800..2581996)	2.04884	2.42513	5.37079	4.6891e-05	1.33437	1.71225	3.27672	2.64059e-05	acetoin - dehydrogenase - complexdihydrolipoyllysine-res - idue acetyltransferase
argB	NC_005945	complement(3974252..3975019)	5.98367	4.04043	16.4548	0	6.74734	3.08802	8.5033	0	acetylglutamate - kinase
argC	NC_005945	complement(3976266..3977303)	2.6393	3.04282	8.24101	1.14273e-10	3.56713	2.19106	4.56641	5.6245e-10	N-acetyl-gamma-gluta - myl-phosphate reductase
argD	NC_005945	complement(3973095..3974255)	12.8204	3.11887	8.68709	0	14.5213	2.6049	6.08347	0	acetylornithine - transaminase
argF	NC_005945	complement(3972132..3973082)	13.6447	1.85667	3.62171	1.0148e-09	19.8193	2.4487	5.45922	0	ornithine - carbamoyltransferase
argJ	NC_005945	complement(3975031..3976254)	4.91162	3.82284	14.151	0	5.43408	3.48836	11.2228	0	bifunctional - glutamateN-acetyltransferase/a - mino-acid acetyltransferase - ArgJ
BAS_RS00880	NC_005945	151248..152394	6.94818	4.05159	16.5826	0	5.61523	3.14298	8.83346	0	glycerate kinase"
BAS_RS01055	NC_005945	complement(191143..191610)	1.25194	2.34606	5.08433	0.0013532	2.14004	2.06854	4.19461	7.00566e-05	lipoprotein
BAS_RS01175	NC_005945	211398..212162	25.8329	2.58791	6.01229	2.22045e-16	30.46	2.59839	6.0561	0	TatD family - hydrolase
BAS_RS01485	NC_005945	264314..265015	1.62441	1.84565	3.59416	0.00059521	1.65598	2.42669	5.37659	7.67093e-06	response regulator - transcription factor
BAS_RS01520	NC_005945	complement(273807..274529)	11.9782	2.13224	4.38397	3.05533e-13	11.5731	2.16174	4.47453	1.87628e-14	class I - SAM-dependent - methyltransferase
BAS_RS01580	NC_005945	complement(288880..289593)	11.7337	2.07241	4.20589	7.39186e-13	10.8729	1.63307	3.10173	2.70995e-09	response regulator - transcription factor
BAS_RS01825	NC_005945	345214..345783	8.45311	5.39925	42.2022	1.11022e-16	8.21923	3.82937	14.2153	0	hypothetical - protein
BAS_RS01910	NC_005945	363429..364478	32.9292	2.58243	5.98949	6.66134e-15	35.2282	2.33283	5.03793	1.70752e-13	NAD(P)/FAD-dependent - oxidoreductase
BAS_RS02005	NC_005945	complement(379716..380438)	47.5305	1.97264	3.92484	1.12975e-07	25.7215	1.58863	3.00763	6.45127e-06	amino acid ABC - transporter ATP-binding - protein
BAS_RS02150	NC_005945	complement(415928..416731)	8.31838	2.30995	4.95867	3.40505e-13	10.5306	2.28782	4.88318	5.44009e-15	LPXTG cell wall - anchor - domain-containingprotein
BAS_RS02155	NC_005945	416934..417812	9.97864	2.09053	4.25906	2.78388e-12	9.81419	2.00019	4.00053	1.61426e-13	ROK family protein
BAS_RS02220	NC_005945	431099..432049	14.0887	2.22574	4.6775	2.12751e-11	14.5301	1.89925	3.73018	5.6154e-12	DMT family - transporter
BAS_RS02255	NC_005945	complement(438332..438748)	6.61378	1.77288	3.41735	2.08352e-06	6.76376	1.89246	3.71267	4.90033e-07	pyridoxamine - 5'-phosphate oxidase - familyprotein
BAS_RS02330	NC_005945	452334..452555	1.89063	1.8537	3.61426	0.0297017	3.31818	2.88219	7.37268	7.32268e-05	helix-turn-helix - transcriptional regulator
BAS_RS02335	NC_005945	452573..453304	5.16638	2.16497	4.48456	2.40363e-09	11.2504	2.56601	5.92168	0	Rha family - transcriptional regulator
BAS_RS02340	NC_005945	453349..453699	5.45234	3.21492	9.28513	2.16939e-09	16.1038	3.31009	9.91828	0	helix-turn-helix - domain-containing protein
BAS_RS02440	NC_005945	461864..462346	1.91302	3.53895	11.6233	1.29081e-05	2.28304	3.17426	9.0271	7.2893e-07	ArpU family - transcriptional regulator
BAS_RS02445	NC_005945	462346..462639	1.31897	2.21507	4.64304	0.041923	2.04183	2.78316	6.88359	0.000522513	tyrosine-type - recombinase/integrase
BAS_RS02450	NC_005945	462667..462888	2.22884	6.15779	71.3967	0.00972811	1.69842	3.35597	10.2387	0.00284028	tyrosine-type - recombinase/integrase
BAS_RS02475	NC_005945	466257..467479	3.48845	1.70057	3.2503	2.26409e-07	3.82988	1.73343	3.32516	3.39282e-09	phage portal - protein"
BAS_RS02490	NC_005945	469242..469499	1.30594	2.97752	7.8763	0.00664323	2.2236	2.25307	4.76698	0.000900125	hypothetical - protein
BAS_RS02500	NC_005945	469765..470064	1.4133	2.80404	6.98393	0.00437362	2.26944	2.74837	6.71957	7.00804e-05	phage head closure - protein
BAS_RS02505	NC_005945	470057..470413	4.32171	3.02047	8.1143	1.89821e-06	4.29825	2.42737	5.37912	6.4091e-07	hypothetical - protein
BAS_RS02515	NC_005945	470740..471309	3.83929	2.70818	6.53498	3.94776e-08	3.74115	1.74322	3.34783	4.22373e-05	phage tail protein
BAS_RS02525	NC_005945	471918..475853	11.8222	3.10522	8.60529	0	12.668	3.0518	8.29247	0	tape measure - protein
BAS_RS02530	NC_005945	475850..476659	10.3852	2.11602	4.33496	1.48093e-12	12.1596	1.74615	3.35462	9.35125e-11	phage tail family - protein
BAS_RS02535	NC_005945	476674..480252	19.7474	2.35359	5.11096	1.5532e-13	22.4867	2.05638	4.1594	6.07736e-13	SGNH/GDSL hydrolase - family protein
BAS_RS02540	NC_005945	480548..482182	4.24555	2.58626	6.00539	8.88178e-16	4.5467	2.49285	5.62888	1.11022e-15	hypothetical - protein
BAS_RS02545	NC_005945	482200..482679	1.48247	2.65312	6.29028	0.00092436	1.14971	2.43513	5.40814	0.000579482	hypothetical - protein
BAS_RS02550	NC_005945	482774..483013	0.783289	4.79495	27.7603	0.0470853	1.44158	5.95868	62.1929	0.0200739	peptidase
BAS_RS02560	NC_005945	483229..484026	1.63069	2.0489	4.13791	0.000112059	1.61849	2.4444	5.44298	3.19675e-06	N-acetylmuramoyl-L-a - lanine amidase
BAS_RS02850	NC_005945	537681..537757	2.23712	-5.40794	-42.4573	0.0294276	2.12134	-2.38096	-5.20884	0.0291695
BAS_RS03015	NC_005945	569981..570235	1.41072	2.18982	4.56247	0.0210715	2.19826	2.68328	6.42316	0.000445749	hypothetical - protein
BAS_RS03105	NC_005945	complement(590022..590546)	2.99401	2.92382	7.58854	8.01138e-07	2.31809	2.88009	7.36195	6.80255e-06	DUF4871 - domain-containing protein
BAS_RS03385	NC_005945	657324..658052	5.31756	3.12834	8.74431	2.41556e-10	3.68979	2.43203	5.39651	1.28907e-07	amino acid ABC - transporter ATP-binding - protein
BAS_RS03395	NC_005945	658958..659614	9.95939	2.64467	6.25354	1.11022e-16	7.72186	2.71679	6.57407	2.33147e-15	amino acid ABC - transporter permease
BAS_RS03400	NC_005945	659615..660259	7.50442	2.28732	4.88149	1.27999e-10	6.19048	2.11397	4.32882	7.26632e-10	amino acid ABC - transporter permease
BAS_RS03545	NC_005945	688776..691175	18.9337	2.1368	4.39784	6.57714e-10	21.0083	2.54515	5.8367	0	M6 family - metalloprotease - domain-containingprotein
BAS_RS03580	NC_005945	697074..698246	3.55908	1.81849	3.52713	6.39484e-07	3.81362	1.88589	3.6958	3.46433e-10	amino acid - deaminase/aldolase
BAS_RS04090	NC_005945	complement(781377..782485)	4.27002	1.95139	3.86748	1.78984e-07	6.87057	2.06383	4.18095	8.76188e-13	GerAB/ArcD/ProY - family transporter"
BAS_RS04120	NC_005945	788237..789499	12.1276	1.72248	3.30003	1.14004e-08	11.765	1.90091	3.73448	7.01108e-11	alkaline ceramidase
BAS_RS04150	NC_005945	793902..794462	0.438954	2.04436	4.12491	0.0398332	0.44883	1.66165	3.16379	0.0488323	hypothetical - protein
BAS_RS04155	NC_005945	794501..795631	1.81854	6.37231	82.8434	6.2176e-07	1.0951	3.21337	9.27516	7.29927e-07	MBL fold - metallo-hydrolase
BAS_RS04160	NC_005945	795663..795893	1.22885	3.48195	11.1731	0.0147819	1.24838	2.86582	7.28951	0.0104159	sulfurtransferase - TusA family protein
BAS_RS04165	NC_005945	795952..796284	2.14444	4.11263	17.2991	0.000193102	1.8098	4.81966	28.2399	0.000271531	rhodanese-like - domain-containing protein
BAS_RS04170	NC_005945	796299..796595	2.80962	4.27325	19.3365	3.3826e-05	3.30666	5.5267	46.1001	2.48095e-05	rhodanese-like - domain-containing protein
BAS_RS04175	NC_005945	796656..797135	3.08766	4.21682	18.5946	1.19285e-07	3.12549	2.70564	6.52349	2.34888e-07	hypothetical - protein
BAS_RS04390	NC_005945	838032..838433	1.06691	2.39443	5.2577	0.0145157	0.660137	2.22102	4.66224	0.0246416	SnoaL-like - domain-containing protein
BAS_RS04415	NC_005945	841506..841850	5.95854	1.73006	3.31741	0.000575483	2.54172	1.8266	3.54699	0.00346281	multidrug efflux - SMR transporter
BAS_RS04435	NC_005945	complement(844322..844660)	13.4295	2.94342	7.69235	1.03763e-11	12.0688	2.35841	5.12804	7.43755e-11	helix-turn-helix - transcriptional regulator
BAS_RS04440	NC_005945	844829..845368	36.1261	2.59673	6.04913	2.10942e-15	27.4542	1.85804	3.62514	1.48048e-10	ester cyclase
BAS_RS04590	NC_005945	876388..877260	9.77424	2.19385	4.57526	5.7645e-12	10.9974	1.75955	3.38592	7.89059e-10	HAD family - phosphatase
BAS_RS04725	NC_005945	complement(915527..915768)	7.48266	1.6684	3.17861	0.00375491	6.97448	2.16767	4.49296	1.86477e-06	YflJ family protein"
BAS_RS04730	NC_005945	915906..916901	15.914	3.87931	14.716	0	11.6768	3.1102	8.63504	0	proline racemase
BAS_RS04735	NC_005945	916921..917898	29.9736	2.42998	5.38887	1.21969e-12	25.663	2.07366	4.20955	2.66454e-15	ornithine - cyclodeaminase family protein
BAS_RS04740	NC_005945	918284..918582	9.95193	2.76609	6.80262	2.76405e-09	8.25094	1.64024	3.11717	1.51821e-05	hypothetical - protein"
BAS_RS04870	NC_005945	944609..945469	4.086	2.24877	4.75276	2.94502e-08	4.98844	1.96167	3.89513	6.75716e-09	DnaD domain protein
BAS_RS04880	NC_005945	947079..947495	3.60669	2.22726	4.68243	0.000124052	3.35597	2.57815	5.97172	1.05589e-06	DUF3862 - domain-containing protein
BAS_RS04890	NC_005945	complement(948196..948981)	126.724	3.22943	9.37895	0	148.851	2.76708	6.80726	0	TrmB family - transcriptional regulator
BAS_RS04895	NC_005945	949092..949859	96.0121	4.09695	17.1122	0	101.957	3.68638	12.8739	0	TSUP family - transporter
BAS_RS05055	NC_005945	976530..976811	9.44572	3.17762	9.04811	6.82535e-10	8.96221	1.82309	3.53839	2.74082e-06	hypothetical - protein
BAS_RS05070	NC_005945	980977..981291	4.5265	5.05956	33.3487	1.56984e-06	4.472	2.0964	4.2764	1.48109e-05	PadR family - transcriptional regulator
BAS_RS05085	NC_005945	complement(982969..983430)	51.587	4.38642	20.9144	0	24.4676	2.56167	5.90392	5.77316e-15	lipoprotein
BAS_RS05090	NC_005945	983644..984033	3.67443	3.6525	12.5752	4.26112e-07	2.96957	2.32164	4.999	6.77023e-05	general stress - protein
BAS_RS05145	NC_005945	complement(992393..992644)	1.57151	5.82899	56.8462	0.0141042	2.38187	2.56527	5.91865	0.000917262	hypothetical - protein
BAS_RS05150	NC_005945	993043..993573	6.52984	3.56095	11.8019	1.3245e-13	7.61352	3.12548	8.72699	7.77156e-16	hypothetical - protein
BAS_RS05235	NC_005945	1009223..1010335	15.3893	2.38147	5.21068	4.32987e-15	14.5163	2.46382	5.51675	3.65707e-13	tetratricopeptide - repeat protein
BAS_RS05305	NC_005945	1023214..1023579	23.1897	2.06696	4.19003	2.50406e-10	23.4252	2.15104	4.44149	6.77236e-15	DoxX family protein
BAS_RS05310	NC_005945	1023741..1025132	33.4798	2.16546	4.48609	3.74215e-11	34.2503	2.09348	4.26776	0	MFS transporter
BAS_RS05320	NC_005945	complement(1026772..1027335)	35.8009	1.9861	3.96166	1.58414e-09	34.6138	1.7609	3.3891	2.38465e-12	hypothetical - protein
BAS_RS05445	NC_005945	1048770..1050887	3.98013	2.5626	5.9077	3.33067e-16	5.51079	2.49498	5.6372	0	PBP1A family - penicillin-binding protein
BAS_RS05505	NC_005945	1066130..1066345	3.86173	2.15192	4.4442	0.000324022	5.31102	1.73498	3.32876	0.000492961	hypothetical - protein
BAS_RS05720	NC_005945	1109078..1109353	1.93591	2.18972	4.56218	0.00778986	1.84001	1.81489	3.51833	0.00410701	hypothetical - protein
BAS_RS05875	NC_005945	1138799..1139656	5.05161	3.95488	15.5073	4.44089e-16	6.36337	3.03937	8.22134	0	YitT family protein
BAS_RS05935	NC_005945	1149356..1150144	11.055	2.9904	7.94696	0	12.9925	2.62273	6.15916	0	hypothetical - protein
BAS_RS06015	NC_005945	1167319..1168563	320.795	5.25098	38.0804	0	238.536	5.44661	43.6107	0	competence protein
BAS_RS06095	NC_005945	1183780..1184892	12.4341	1.99075	3.97442	1.32102e-10	17.4087	1.60081	3.03314	1.79586e-11	glycosyltransferase - family 2 protein
BAS_RS06100	NC_005945	1185030..1185719	12.8926	2.14746	4.43048	1.22236e-13	16.6386	1.71223	3.27667	2.57703e-11	class I - SAM-dependent - methyltransferase
BAS_RS06200	NC_005945	complement(1200089..1200487)	147.634	3.54518	11.6736	0	131.78	3.05863	8.33183	0	Ig - domain-containing protein
BAS_RS06295	NC_005945	1217191..1217601	4.59723	1.976	3.93402	8.65539e-06	14.2814	1.65062	3.13968	8.97365e-07	DUF3908 family - protein
BAS_RS06300	NC_005945	complement(1217633..1219174)	16.6326	2.38044	5.20696	1.03251e-14	29.2694	2.29141	4.89534	0	SagB/ThcOx family - dehydrogenase
BAS_RS06305	NC_005945	complement(1219191..1221140)	24.6647	2.71192	6.55191	0	44.3917	3.28236	9.72945	0	TOMM precursor - leader peptide-binding - protein
BAS_RS06310	NC_005945	complement(1221137..1223056)	21.8332	1.97904	3.9423	3.47578e-12	41.2314	2.68451	6.4286	0	putative - thiazole-containing - bacteriocinmaturation protein
BAS_RS06540	NC_005945	1266057..1266779	74.3435	3.09857	8.5657	5.10703e-15	104.213	2.55471	5.8755	4.88498e-15	prepilin peptidase
BAS_RS06545	NC_005945	1266794..1267104	48.0029	5.22046	37.2833	0	63.0651	4.62035	24.596	0	hypothetical - protein"
BAS_RS06665	NC_005945	complement(1291112..1291882)	24.2464	1.67755	3.19885	3.78463e-08	27.7887	1.86118	3.63303	0	divergent - polysaccharide deacetylase - familyprotein
BAS_RS06670	NC_005945	1292222..1292503	15.9184	2.22557	4.67696	4.44142e-10	17.8358	1.93772	3.83101	1.53335e-10	aspartyl-phosphate - phosphatase Spo0E - familyprotein
BAS_RS07320	NC_005945	1409502..1410416	19.6845	2.84162	7.16824	0	22.984	2.29767	4.91663	0	superoxide - dismutase
BAS_RS07490	NC_005945	1439989..1440882	3.86736	2.05327	4.15045	1.83113e-07	3.00095	1.82953	3.55422	1.54078e-07	membrane protein
BAS_RS07625	NC_005945	1463349..1463990	24.7852	3.29292	9.80094	0	19.1692	3.29582	9.82069	0	uracil-DNA - glycosylase
BAS_RS07635	NC_005945	1465283..1465624	7.09859	2.94432	7.69711	1.58908e-09	10.3431	2.47199	5.54809	1.5403e-10	nucleotide - pyrophosphohydrolase
BAS_RS07735	NC_005945	1484385..1485410	1.40199	2.46015	5.50275	4.95086e-05	1.94211	2.13283	4.38578	1.57218e-06	DUF2515 - domain-containing protein
BAS_RS07740	NC_005945	1485939..1486181	126.922	4.36573	20.6166	0	112.392	3.89295	14.8557	0	hypothetical - protein
BAS_RS07745	NC_005945	1486197..1486541	104.307	4.22229	18.6654	0	86.1506	3.89466	14.8734	0	YppE family protein
BAS_RS07750	NC_005945	complement(1486567..1486758)	139.399	1.66806	3.17788	5.33459e-08	120.289	2.24314	4.73427	0	hypothetical - protein
BAS_RS07915	NC_005945	1515463..1516084	6.12727	2.11554	4.33351	4.21994e-09	6.9935	2.85215	7.22075	1.33227e-14	CpsD/CapB family - tyrosine-protein kinase"
BAS_RS07920	NC_005945	1516103..1516741	4.9497	2.95351	7.74629	3.72078e-11	6.19288	2.92879	7.61471	4.13558e-13	sugar transferase
BAS_RS07925	NC_005945	1516784..1518220	8.57496	2.24104	4.72738	6.12843e-14	10.3414	2.18274	4.54015	2.9976e-15	oligosaccharide - flippase family protein
BAS_RS07930	NC_005945	1518224..1519438	1.59076	2.12081	4.34939	3.65985e-06	2.32157	1.865	3.64268	1.94401e-07	O-antigen ligase - family protein
BAS_RS08025	NC_005945	1546759..1547388	7.60643	2.56072	5.90004	3.76466e-12	7.9674	2.59346	6.03543	6.68132e-13	fatty acid - hydroxylase
BAS_RS08030	NC_005945	1547612..1547953	2.27827	2.35697	5.12293	0.000978664	1.51088	1.67035	3.18292	0.00985475	DUF485 - domain-containing protein
BAS_RS08070	NC_005945	complement(1557093..1557758)	1.49962	2.03912	4.10994	0.000148476	2.31792	1.72407	3.30366	0.000110105	DUF421 - domain-containing protein
BAS_RS08515	NC_005945	1634867..1635502	3.70349	3.35036	10.199	2.57103e-06	2.45358	2.19884	4.59109	3.48089e-07	cupin - domain-containing protein
BAS_RS08520	NC_005945	1635604..1636695	18.9515	5.75866	54.1413	0	16.8749	4.30322	19.7423	0	D-alanyl-D-alanine - carboxypeptidase
BAS_RS08525	NC_005945	1636746..1637387	29.0248	5.19882	36.7284	0	28.0958	4.37003	20.6781	0	DUF3885 - domain-containing protein
BAS_RS08530	NC_005945	1637546..1638121	65.7985	5.56008	47.1792	0	53.5611	4.28503	19.495	0	histidine - phosphatase family protein
BAS_RS08605	NC_005945	1650810..1651787	2.90161	2.18602	4.55047	2.52447e-07	3.08488	1.86185	3.63473	1.91617e-07	permease
BAS_RS08610	NC_005945	1651801..1652673	3.31323	4.91238	30.1143	6.17784e-12	2.58135	2.75222	6.73755	3.49808e-09	TIGR03943 family - protein
BAS_RS08890	NC_005945	1711308..1711862	1.22463	3.09946	8.57097	0.000335012	1.75372	2.43254	5.39842	8.2447e-05	cobalt transporter - CbiN
BAS_RS08965	NC_005945	1727889..1728239	2.67503	4.43936	21.6961	1.51387e-05	3.59506	2.78145	6.87544	8.85108e-07	hypothetical - protein
BAS_RS09330	NC_005945	1810588..1812024	3.22853	2.06716	4.1906	9.45501e-09	4.11813	2.05996	4.16976	6.59117e-12	flavin monoamine - oxidase family protein
BAS_RS09345	NC_005945	1814512..1815117	1.77165	3.76388	13.5844	4.39258e-06	2.5499	3.16577	8.97415	4.22628e-08	TetR/AcrR family - transcriptional regulator
BAS_RS09355	NC_005945	1816625..1817026	6.26476	1.89923	3.73014	2.92973e-06	5.26371	2.62536	6.1704	2.2113e-08	MaoC family - dehydratase
BAS_RS09360	NC_005945	1817041..1818036	7.29559	2.33768	5.05489	3.09571e-11	5.9658	2.08004	4.22818	2.1855e-11	3-oxoacyl-ACP - synthase
BAS_RS09365	NC_005945	1818218..1819435	6.98406	3.47895	11.1499	0	6.43722	3.19829	9.17871	0	substrate-binding - domain-containing protein
BAS_RS09440	NC_005945	1833607..1833828	11.4908	3.90434	14.9735	6.05841e-11	12.7014	3.09786	8.56149	4.3096e-11	hypothetical - protein
BAS_RS09775	NC_005945	complement(1897176..1897367)	1.83102	5.60734	48.7503	0.021176	3.54845	4.1553	17.8185	0.000106058	DUF3896 - domain-containing protein
BAS_RS09780	NC_005945	1897545..1899008	8.14348	3.20328	9.21052	0	8.94288	3.62102	12.3037	0	flavin monoamine - oxidase family protein
BAS_RS09800	NC_005945	complement(1901819..1902289)	2.03599	4.4501	21.8582	3.67716e-05	2.02185	2.1364	4.39662	0.00016565	GNAT family - N-acetyltransferase
BAS_RS10100	NC_005945	1954714..1955136	14.2994	3.80627	13.9895	8.88178e-16	13.2211	3.71124	13.0977	0	GNAT family - N-acetyltransferase
BAS_RS10105	NC_005945	1955284..1956410	23.6945	2.27673	4.84579	2.59872e-11	22.7256	1.64217	3.12135	2.22858e-09	serine/threonine - protein phosphatase"
BAS_RS10125	NC_005945	1958321..1958689	15.7122	4.98072	31.5752	0	11.4205	3.05692	8.32194	3.33067e-16	cupin
BAS_RS10140	NC_005945	1959152..1959325	3.92841	2.02118	4.05915	0.00216006	6.3875	1.8336	3.56426	0.000296248	DUF4176 - domain-containing protein
BAS_RS10155	NC_005945	complement(1960138..1960479)	7.67722	2.65709	6.30761	7.27429e-09	8.4283	1.64861	3.13532	3.39657e-06	hypothetical - protein
BAS_RS10285	NC_005945	complement(1980773..1981273)	1.8576	1.72844	3.3137	0.0013128	2.70019	1.6442	3.12575	0.000244196	hypothetical - protein
BAS_RS10450	NC_005945	complement(2013760..2014100)	1.26198	1.86014	3.63043	0.0283068	2.65907	1.58761	3.00552	0.00445161	hypothetical - protein"
BAS_RS10475	NC_005945	2018574..2018828	20.0412	2.48323	5.59146	1.67732e-12	24.4587	2.63931	6.23033	3.94129e-14	DUF4318 - domain-containing protein
BAS_RS10480	NC_005945	2018987..2019325	38.3756	4.21635	18.5886	0	44.7709	3.52461	11.5083	0	single-stranded - DNA-binding protein
BAS_RS10650	NC_005945	2062656..2063840	5.32733	2.37628	5.19198	1.58651e-13	5.80827	2.09354	4.26793	1.90026e-12	glycerate kinase
BAS_RS11160	NC_005945	complement(2160051..2160515)	14.5855	1.8997	3.73136	1.05462e-08	14.7642	2.12759	4.36987	5.2997e-10	restriction - endonuclease
BAS_RS11165	NC_005945	complement(2160552..2160752)	17.5459	2.47214	5.54866	3.38048e-09	14.4165	2.26778	4.81582	7.5591e-09	helix-turn-helix - domain-containing protein
BAS_RS11170	NC_005945	2160918..2161220	22.9407	6.81968	112.961	2.22045e-16	19.256	5.62533	49.362	0	hypothetical - protein
BAS_RS11175	NC_005945	2161217..2161399	7.61854	5.79003	55.3317	6.72563e-06	5.49564	5.51006	45.5716	2.66524e-05	hypothetical - protein
BAS_RS11180	NC_005945	2161518..2162708	36.9845	6.05768	66.6108	0	31.1139	4.99271	31.8388	0	cell division - protein FtsK
BAS_RS11185	NC_005945	2162650..2163270	29.6173	4.57358	23.8114	0	26.217	4.96071	31.1403	0	hypothetical - protein
BAS_RS11190	NC_005945	complement(2163427..2163648)	15.8193	2.55025	5.85736	7.29164e-08	18.7845	2.64404	6.25081	3.54994e-12	thioredoxin family - protein"
BAS_RS11295	NC_005945	2180614..2181759	4.79543	2.18294	4.54079	6.89837e-12	10.0204	2.34547	5.08225	8.88178e-16	MFS transporter
BAS_RS11300	NC_005945	2181775..2182065	3.27885	2.98394	7.91146	0.000123895	5.31082	3.92815	15.2226	1.0056e-08	hypothetical - protein
BAS_RS11395	NC_005945	2204049..2205665	6.67246	2.15172	4.44356	1.08339e-09	6.34919	2.13082	4.37965	7.93809e-14	(2,3-dihydroxybenzoy - l)adenylate synthase
BAS_RS11460	NC_005945	2222647..2223009	0.887494	2.91454	7.53986	0.00803301	1.05992	1.98187	3.95006	0.00964832	hypothetical - protein
BAS_RS11820	NC_005945	complement(2288978..2290537)	14.4233	2.30695	4.94836	3.75255e-14	18.8203	2.19561	4.58082	0	family 10 - glycosylhydrolase
BAS_RS11825	NC_005945	2290765..2291070	6.08061	4.91631	30.1964	1.41309e-08	11.3044	3.98475	15.8318	3.33067e-16	PTS sugar - transporter subunit IIB
BAS_RS11830	NC_005945	2291082..2292368	10.8242	2.85017	7.21085	0	21.9403	4.13822	17.6088	0	PTS sugar - transporter subunit IIC
BAS_RS11835	NC_005945	2292448..2292714	12.5342	4.30678	19.7911	3.91132e-13	32.0187	3.03393	8.19035	0	hypothetical - protein
BAS_RS11840	NC_005945	2292737..2293885	16.8825	3.44122	10.862	0	30.1648	3.84443	14.3644	0	anhydro-N-acetylmura - mic acid kinase
BAS_RS11845	NC_005945	2293906..2294817	4.21567	1.83613	3.5705	3.1944e-07	3.85348	1.78942	3.45675	2.52366e-07	ATPase
BAS_RS12025	NC_005945	complement(2331357..2332637)	2.51731	2.69611	6.48052	5.0164e-11	2.98671	1.71344	3.27941	3.34283e-08	MFS transporter
BAS_RS12090	NC_005945	2347311..2347511	2.3479	2.56996	5.93795	0.00382015	2.317	2.00213	4.00591	0.00688186	helix-turn-helix - transcriptional regulator
BAS_RS12215	NC_005945	2372952..2373167	6.17758	2.6442	6.25151	7.25073e-05	2.78333	3.11179	8.64453	0.000411174	acetyl-CoA - carboxylase biotin carboxyl - carrierprotein subunit
BAS_RS12345	NC_005945	2398249..2399694	7.71539	2.74678	6.71218	0	10.2757	1.95611	3.88013	1.51389e-10	serine hydrolase
BAS_RS12400	NC_005945	complement(2410646..2410889)	3.16393	1.91588	3.77343	0.00268957	5.39354	1.87753	3.67444	0.000106331	hypothetical - protein"
BAS_RS12410	NC_005945	2412689..2413318	5.61728	2.54744	5.84597	3.04184e-09	5.87721	2.27903	4.85351	1.60663e-09	class I - SAM-dependent - methyltransferase
BAS_RS12415	NC_005945	2413592..2415071	19.1029	2.11741	4.33913	9.04499e-13	20.0388	1.68098	3.20645	3.19935e-09	UDP-N-acetylmuramoyl - -L-alanyl-D-glutamate--2,6-dia - minopimelate ligase"
BAS_RS12515	NC_005945	2434755..2435216	1.68613	2.99529	7.97394	8.47298e-05	3.44688	2.27815	4.85055	3.64193e-07	hypothetical - protein
BAS_RS12785	NC_005945	2490983..2491897	1.96232	2.28152	4.86189	4.87559e-06	2.39894	2.0022	4.00612	1.00158e-06	EamA family - transporter
BAS_RS12830	NC_005945	2499470..2499913	2.85049	3.23419	9.40995	8.24805e-07	4.56395	2.21714	4.64971	7.50383e-08	NUDIX hydrolase
BAS_RS12880	NC_005945	complement(2509170..2509577)	60.4369	3.40843	10.618	5.35683e-13	30.1417	2.19469	4.57792	5.02154e-13	DUF1992 - domain-containing protein
BAS_RS12885	NC_005945	complement(2509690..2510796)	54.1097	3.81456	14.0701	4.44089e-16	27.5552	2.51691	5.72355	2.77556e-15	esterase
BAS_RS12890	NC_005945	complement(2510885..2511250)	92.6829	2.13433	4.39032	8.27549e-06	44.3175	1.59863	3.02856	1.5275e-07	hypothetical - protein
BAS_RS13025	NC_005945	complement(2531218..2532672)	54.2955	2.73488	6.65703	5.89528e-14	49.1561	2.59616	6.04674	0	aminotransferase - class I/II-fold - pyridoxalphosphate-dependent - enzyme
BAS_RS13185	NC_005945	complement(2570603..2570836)	1.13588	3.41333	10.6541	0.011799	1.96974	1.62115	3.07619	0.0138785	YczI family protein
BAS_RS13290	NC_005945	complement(2587254..2587577)	2.865	3.25886	9.57226	1.82951e-05	2.52874	2.0591	4.16727	0.000353623	DUF4181 - domain-containing protein
BAS_RS13350	NC_005945	complement(2597182..2597700)	4.87016	3.6078	12.1915	9.08872e-11	4.07392	2.1454	4.42416	3.56241e-06	DNA topology - modulation protein
BAS_RS13355	NC_005945	complement(2597697..2598626)	2.71467	3.8863	14.7874	1.30167e-11	3.03891	2.1886	4.55863	2.22037e-07	phosphotransferase"
BAS_RS13360	NC_005945	complement(2598642..2599037)	3.35726	4.94033	30.7034	1.68121e-06	3.68488	2.56984	5.93742	8.40084e-07	DUF2809 - domain-containing protein
BAS_RS13520	NC_005945	complement(2625262..2626752)	4.62912	3.3046	9.88064	0	5.12677	2.84991	7.20958	0	alanine:cation - symporter family protein
BAS_RS13535	NC_005945	complement(2629282..2630223)	2.97934	2.35934	5.13135	3.18546e-07	2.78385	2.41806	5.34451	4.42485e-08	proline racemase
BAS_RS13540	NC_005945	complement(2630220..2631257)	4.85878	2.86907	7.30592	1.33682e-12	3.71501	2.25383	4.76946	1.19482e-10	proline racemase
BAS_RS13545	NC_005945	complement(2631254..2632429)	2.0232	2.7694	6.81825	6.56779e-08	1.77069	2.95411	7.74952	9.82907e-10	FAD-binding - oxidoreductase
BAS_RS13935	NC_005945	complement(2694330..2695085)	0.858768	3.3851	10.4476	0.000412516	0.826404	4.82077	28.2617	0.00024595	ABC transporter - ATP-binding protein
BAS_RS14140	NC_005945	2735398..2735913	11.3488	3.05883	8.33294	1.11022e-16	16.398	2.30172	4.93045	7.77156e-16	kinase
BAS_RS14150	NC_005945	complement(2737625..2738623)	3.20687	2.16014	4.46958	2.82684e-08	4.16324	1.71046	3.27265	4.2606e-07	hypothetical - protein
BAS_RS14185	NC_005945	complement(2744426..2745415)	4.94213	2.10752	4.30949	8.22161e-10	4.78704	2.04556	4.12834	1.11736e-09	ABC transporter - permease
BAS_RS14190	NC_005945	complement(2745412..2746365)	3.09806	2.4427	5.43657	9.72008e-08	2.46842	2.2057	4.61298	3.33113e-07	ribose ABC - transporter permease
BAS_RS14195	NC_005945	complement(2746362..2747810)	1.65523	2.87633	7.34278	9.45383e-09	1.64667	2.4584	5.49607	1.42934e-08	sugar ABC - transporter ATP-binding - protein
BAS_RS14210	NC_005945	2750560..2750922	3.07892	1.82254	3.53704	0.000928255	3.95223	2.44604	5.44918	1.58117e-06	cupin - domain-containing protein
BAS_RS14450	NC_005945	complement(2799191..2800357)	17.0247	1.72578	3.3076	2.00787e-09	21.9832	2.35416	5.11297	0	serine hydrolase
BAS_RS14455	NC_005945	complement(2800616..2801122)	6.3528	2.27885	4.8529	3.73443e-09	8.66352	2.18216	4.53832	5.82434e-12	DUF3902 family - protein
BAS_RS14590	NC_005945	complement(2823344..2823658)	32.2506	2.74335	6.69625	0	39.6412	3.17082	9.00559	0	DUF3892 - domain-containing protein
BAS_RS14675	NC_005945	complement(2838671..2838853)	1.32313	5.16088	35.775	0.0361332	1.8911	3.94158	15.365	0.00392138	hypothetical - protein
BAS_RS14830	NC_005945	2869289..2870146	350.526	1.88673	3.69796	5.8094e-06	364.835	1.92614	3.80037	1.50154e-11	MBL fold - metallo-hydrolase
BAS_RS14835	NC_005945	complement(2870540..2871373)	134.533	3.23195	9.39539	0	155.034	2.93476	7.64628	0	cytochrome c - oxidase assembly protein
BAS_RS14840	NC_005945	complement(2871363..2871869)	84.5441	3.91004	15.0328	0	103.579	3.49754	11.2944	0	DUF2243 - domain-containing protein
BAS_RS14850	NC_005945	2873209..2873967	47.1955	3.33354	10.0808	0	45.5036	2.76285	6.78736	0	YqcI/YcgG family - protein
BAS_RS14855	NC_005945	2874059..2874685	11.861	3.40895	10.6218	0	13.3044	2.24255	4.73234	3.21965e-15	LysE family - transporter
BAS_RS14860	NC_005945	complement(2874738..2876080)	16.1928	3.27636	9.68911	0	17.7005	2.72782	6.62455	0	amino acid permease"
BAS_RS14890	NC_005945	complement(2880201..2880884)	11.5876	3.20146	9.19887	0	51.4898	2.8683	7.30206	1.23601e-12	hypothetical - protein
BAS_RS14895	NC_005945	2881281..2882135	22.5669	2.66661	6.34935	0	84.2037	3.47346	11.1074	0	manganese catalase - family protein
BAS_RS14995	NC_005945	complement(2906339..2907112)	2.31173	2.48774	5.60898	7.78685e-07	4.39055	1.91096	3.76058	5.86261e-08	hypothetical - protein
BAS_RS15070	NC_005945	complement(2923023..2923424)	1.81836	1.59896	3.02925	0.00913407	2.68198	1.79688	3.47468	0.000769368	hypothetical - protein
BAS_RS15085	NC_005945	complement(2924741..2925451)	2.22559	1.81275	3.5131	0.000233007	2.83957	1.58961	3.00968	4.73653e-05	alpha/beta - hydrolase
BAS_RS15110	NC_005945	complement(2930935..2932467)	2.13976	1.78614	3.44891	1.93402e-06	2.49133	2.027	4.07555	4.11587e-09	NADH dehydrogenase - subunit 5
BAS_RS15305	NC_005945	2971921..2972523	21.3378	2.41196	5.32195	1.21014e-14	26.4532	1.98989	3.97205	1.54384e-11	hypothetical - protein
BAS_RS15360	NC_005945	complement(2982239..2983471)	16.1622	2.10133	4.29104	1.16351e-13	22.3015	2.18744	4.55498	1.11022e-16	DUF4073 - domain-containing protein"
BAS_RS15365	NC_005945	complement(2983668..2985055)	25.9224	3.0249	8.13926	0	37.2749	3.05293	8.29893	0	beta-lactamase - family protein"
BAS_RS15455	NC_005945	complement(3002583..3003248)	2.15917	2.18684	4.55309	2.22553e-05	4.72659	2.568	5.92987	5.13912e-09	YitT family protein
BAS_RS15480	NC_005945	complement(3006489..3007844)	13.5468	2.02875	4.0805	1.04711e-09	12.1798	1.61617	3.06559	4.62982e-10	MFS transporter
BAS_RS15485	NC_005945	complement(3007882..3008574)	9.70675	3.76683	13.6122	0	7.63416	3.00434	8.02411	0	lactate utilization - protein C
BAS_RS15490	NC_005945	complement(3008576..3009988)	8.54714	2.78036	6.87023	4.23328e-13	7.32449	3.19818	9.178	0	iron-sulfur - cluster-binding protein
BAS_RS15495	NC_005945	complement(3009985..3010713)	6.61986	3.92959	15.2379	1.9984e-14	3.64523	2.94729	7.71299	1.43293e-10	(Fe-S)-binding - protein
BAS_RS15520	NC_005945	complement(3014580..3014831)	11.0342	2.87293	7.32552	1.1854e-09	6.2249	1.97844	3.94068	2.94698e-05	hypothetical - protein
BAS_RS15525	NC_005945	complement(3014835..3015020)	4.55635	2.77259	6.83334	0.000388034	3.28785	3.51724	11.4497	0.000118477	hypothetical - protein
BAS_RS15535	NC_005945	complement(3016104..3017306)	8.76418	1.93867	3.83353	3.2217e-09	10.518	1.8246	3.54209	7.5383e-12	MFS transporter
BAS_RS15635	NC_005945	complement(3042691..3042981)	3.76025	3.82759	14.1978	2.43395e-06	4.96124	3.45287	10.9501	4.10538e-07	linear amide C-N - hydrolase
BAS_RS15780	NC_005945	complement(3075295..3075753)	2.25857	2.08981	4.25693	0.000390419	2.00167	1.96041	3.89172	0.000191173	VOC family protein
BAS_RS15860	NC_005945	3088937..3090283	10.3981	1.67694	3.19748	6.36766e-08	10.0844	1.62103	3.07595	7.37146e-10	short-chain fatty - acid transporter
BAS_RS16015	NC_005945	complement(3118255..3118449)	1.29575	5.17291	36.0746	0.0313197	1.36183	2.85726	7.2464	0.0094742	hypothetical - protein
BAS_RS16125	NC_005945	complement(3138024..3138779)	58.7641	2.32533	5.01179	9.73554e-09	41.0774	1.58814	3.00662	3.52319e-09	class I - SAM-dependent - methyltransferase
BAS_RS16130	NC_005945	complement(3138820..3139362)	28.6487	5.65929	50.5379	0	17.3724	2.71436	6.56304	1.88738e-14	CGNR zinc finger - domain-containing protein
BAS_RS16705	NC_005945	complement(3248041..3248517)	4.48997	1.81922	3.5289	0.000405333	3.62607	1.76079	3.38884	4.1894e-05	YjfA family protein
BAS_RS16710	NC_005945	complement(3248535..3249047)	5.89257	3.39786	10.5404	3.80312e-10	3.54973	3.46288	11.0263	3.47404e-09	YjfA family protein
BAS_RS16770	NC_005945	complement(3262240..3263484)	4.3543	3.30229	9.86477	0	4.84502	3.06218	8.35235	0	MFS transporter
BAS_RS16895	NC_005945	complement(3288144..3288935)	1.96493	1.94516	3.85081	3.22781e-05	2.14494	2.44906	5.4606	1.39531e-07	enoyl-CoA hydratase
BAS_RS17095	NC_005945	complement(3329316..3330332)	1.5374	3.36495	10.3027	1.4324e-07	1.11234	3.43014	10.7789	4.65157e-07	molybdopterin-syntha - se adenylyltransferase MoeB
BAS_RS17100	NC_005945	complement(3330357..3331136)	2.6093	5.56892	47.4694	2.84593e-08	2.41687	3.95284	15.4854	1.77167e-10	formate/nitrite - transporter family protein
BAS_RS17155	NC_005945	complement(3344845..3346944)	4.56081	2.20614	4.61438	8.54128e-10	4.09237	2.11924	4.34464	1.36446e-13	VWA - domain-containing protein
BAS_RS17160	NC_005945	complement(3347195..3347530)	2.19817	6.73612	106.604	0.00457922	2.37023	3.85162	14.4362	1.1258e-05	hypothetical - protein
BAS_RS17320	NC_005945	complement(3379002..3380651)	1.66071	4.03844	16.432	5.828e-12	1.22507	2.10935	4.31497	6.55295e-06	ABC transporter - ATP-binding protein
BAS_RS17370	NC_005945	complement(3387932..3388375)	11.7012	2.08137	4.23209	2.74956e-10	12.9669	2.31563	4.97823	8.87068e-14	NUDIX hydrolase
BAS_RS17380	NC_005945	complement(3389069..3390160)	20.0086	2.62242	6.1578	0	19.9476	2.39047	5.24328	0	acetyl-CoA - C-acyltransferase
BAS_RS17385	NC_005945	complement(3390153..3391616)	7.41256	3.84004	14.3208	0	7.86655	3.73564	13.3211	0	AMP-binding protein
BAS_RS17485	NC_005945	complement(3410496..3410972)	97.0869	2.49594	5.64094	8.88178e-16	182.167	2.19046	4.56451	4.01861e-11	CarD family - transcriptional regulator
BAS_RS17750	NC_005945	complement(3461437..3462369)	3.26342	3.56303	11.8189	4.29909e-10	2.80497	1.97733	3.93762	4.94955e-06	N-acetylmuramoyl-L-a - lanine amidase
BAS_RS17820	NC_005945	complement(3475785..3476075)	0.890214	2.09902	4.28418	0.0448845	1.19017	3.15137	8.88498	0.00513398	hypothetical - protein
BAS_RS17825	NC_005945	complement(3476112..3477275)	2.1994	1.9936	3.98229	2.21252e-06	2.45103	1.81676	3.52289	1.00132e-07	phage major capsid - protein
BAS_RS17830	NC_005945	complement(3477289..3477873)	1.89395	2.43169	5.39525	1.93373e-05	2.17251	2.44306	5.43794	3.70382e-06	HK97 family phage - prohead protease
BAS_RS17835	NC_005945	complement(3477839..3479050)	1.75619	2.33124	5.03239	5.06813e-07	1.99752	2.17306	4.5098	1.50724e-07	phage portal - protein
BAS_RS17935	NC_005945	complement(3496021..3496305)	10.695	3.53597	11.5993	2.17248e-12	11.429	4.01397	16.1557	8.88178e-16	hypothetical - protein
BAS_RS17960	NC_005945	complement(3499276..3499905)	1.40382	2.92933	7.61755	6.2049e-05	1.55527	1.851	3.6075	0.000289691	hypothetical - protein
BAS_RS17965	NC_005945	complement(3500090..3500920)	1.55895	3.26772	9.63126	6.71661e-07	1.89013	2.5705	5.94015	2.37505e-06	ATP-binding protein
BAS_RS17970	NC_005945	complement(3500856..3501614)	1.51882	2.4651	5.52163	0.000165601	1.49677	1.96609	3.90707	7.73965e-05	hypothetical - protein
BAS_RS17995	NC_005945	complement(3503297..3503614)	9.57788	4.06092	16.6901	1.9641e-12	10.1917	6.42956	86.1966	7.22351e-11	hypothetical - protein
BAS_RS18000	NC_005945	complement(3503604..3503789)	2.96153	3.6863	12.8732	0.000673177	4.39035	4.42618	21.4987	1.49765e-05	hypothetical - protein
BAS_RS18005	NC_005945	complement(3503765..3504031)	7.15402	5.47547	44.4919	6.56847e-08	10.5715	5.03463	32.7774	5.49338e-13	hypothetical - protein
BAS_RS18010	NC_005945	complement(3504140..3504868)	5.51929	4.41271	21.299	1.88738e-15	6.6739	5.17566	36.1435	0	Rha family - transcriptional regulator
BAS_RS18015	NC_005945	complement(3504865..3505065)	2.47525	3.02901	8.16251	0.00159454	2.7122	4.68149	25.6607	0.000585934	helix-turn-helix - transcriptional regulator
BAS_RS18165	NC_005945	complement(3531568..3533985)	8.69385	1.59783	3.02687	2.52717e-08	12.5448	1.83247	3.56147	1.41787e-12	copper-translocating - P-type ATPase
BAS_RS18265	NC_005945	3551692..3552858	2.83308	2.35877	5.12931	1.83477e-09	3.59926	1.80155	3.48593	1.61607e-08	DUF2515 - domain-containing protein
BAS_RS18285	NC_005945	complement(3554386..3554742)	8.57563	1.69014	3.22687	5.5861e-06	6.45696	1.93407	3.82131	1.99302e-05	CidA/LrgA family - holin-like protein
BAS_RS18305	NC_005945	complement(3557799..3557990)	11.5269	2.89205	7.42326	8.81454e-09	14.0765	3.46321	11.0289	1.13931e-12	hypothetical - protein
BAS_RS18925	NC_005945	complement(3696698..3697066)	2.89086	3.73884	13.3507	3.82424e-06	3.20363	3.29707	9.82918	9.88036e-07	membrane protein
BAS_RS19010	NC_005945	complement(3713495..3713824)	4.11086	2.2875	4.88208	4.71803e-05	4.98178	2.27639	4.84464	3.79513e-07	hypothetical - protein
BAS_RS19175	NC_005945	complement(3747652..3748833)	1.37526	1.68239	3.20959	0.000244468	1.96349	2.11521	4.33253	1.9256e-07	cell division - protein FtsK
BAS_RS19185	NC_005945	complement(3749134..3749436)	2.25225	3.97509	15.7261	0.000180251	2.47626	2.69185	6.46142	5.85382e-05	hypothetical - protein
BAS_RS19205	NC_005945	complement(3750663..3751367)	7.20331	2.33508	5.0458	1.41013e-10	6.31927	2.05105	4.14407	6.53261e-09	N-acetylmuramoyl-L-a - lanine amidase
BAS_RS19210	NC_005945	complement(3751367..3751792)	2.87388	4.3074	19.7996	8.31436e-07	2.84675	7.81991	225.958	0.00211233	phage holin family - protein
BAS_RS19215	NC_005945	complement(3751797..3752765)	2.76556	5.45502	43.8656	2.32034e-10	2.22586	3.83607	14.2815	2.90779e-10	tyrosine-type - recombinase/integrase
BAS_RS19220	NC_005945	complement(3752921..3753196)	1.77861	3.53	11.5514	0.00147005	1.31559	2.79543	6.94236	0.003529	hypothetical - protein
BAS_RS19235	NC_005945	complement(3757302..3758783)	10.7271	3.23866	9.43918	0	12.5085	3.37569	10.3797	0	phage tail protein
BAS_RS19240	NC_005945	complement(3758820..3763833)	3.90457	2.23102	4.69464	7.9492e-14	4.57288	2.11437	4.33001	0	phage tail tape - measure protein"
BAS_RS19250	NC_005945	complement(3763991..3764401)	2.78405	3.30331	9.87181	8.97341e-07	1.86366	3.77046	13.6465	2.17322e-05	hypothetical - protein
BAS_RS19260	NC_005945	complement(3765059..3765418)	1.08313	2.68223	6.41846	0.00688959	1.40992	2.06994	4.19869	0.00352472	hypothetical - protein
BAS_RS19280	NC_005945	complement(3766458..3766757)	4.72419	2.3553	5.11702	3.32261e-05	4.95619	2.41814	5.34482	1.67451e-06	fibronectin type - III domain-containing protein
BAS_RS19285	NC_005945	complement(3766735..3767922)	3.42507	2.33527	5.04644	9.75381e-11	5.21376	2.91581	7.5465	0	phage major capsid - protein
BAS_RS19290	NC_005945	complement(3767919..3768674)	2.37375	2.03054	4.08558	4.59644e-06	2.8848	2.97317	7.8526	7.17182e-10	Clp protease ClpP
BAS_RS19295	NC_005945	complement(3768652..3769866)	3.03577	3.3904	10.486	4.46643e-13	3.09769	3.31413	9.94611	4.4853e-14	phage portal - protein
BAS_RS19300	NC_005945	complement(3769882..3771654)	4.33767	2.53001	5.77575	3.44169e-15	5.79944	2.64458	6.25314	0	terminase large - subunit
BAS_RS19305	NC_005945	complement(3771635..3772015)	3.30593	3.03718	8.20886	6.48624e-06	4.62942	2.93641	7.65504	3.41017e-09	phage terminase - small subunit P27 family
BAS_RS19310	NC_005945	complement(3772177..3772539)	2.8299	3.4255	10.7443	7.54043e-06	4.22745	2.4379	5.41852	7.98411e-07	HNH endonuclease
BAS_RS19315	NC_005945	complement(3772532..3772747)	2.81879	2.40955	5.31308	0.00148853	2.52727	1.61477	3.06262	0.0114206	hypothetical - protein
BAS_RS19330	NC_005945	complement(3774769..3775239)	3.36413	4.68343	25.6952	1.17894e-07	3.5658	2.60258	6.07372	6.07425e-08	ArpU family - transcriptional regulator
BAS_RS19340	NC_005945	complement(3775685..3776014)	1.44965	3.03646	8.20477	0.00284683	1.80127	3.98515	15.8361	0.000208989	hypothetical - protein
BAS_RS19350	NC_005945	complement(3776422..3776670)	2.05281	3.57508	11.9181	0.000991524	1.74486	2.96011	7.78182	0.00138893	helix-turn-helix - transcriptional regulator
BAS_RS19375	NC_005945	complement(3779365..3779775)	8.26425	3.71684	13.1486	6.18394e-14	6.74088	2.51469	5.71475	7.03678e-10	hypothetical - protein
BAS_RS19380	NC_005945	complement(3779942..3780172)	2.97506	2.36716	5.15923	0.00128512	3.64951	4.4965	22.5726	1.90495e-05	hypothetical - protein
BAS_RS19390	NC_005945	complement(3780711..3780905)	3.09238	6.44062	86.8601	0.00713051	2.2954	4.3185	19.9525	0.0012822	hypothetical - protein
BAS_RS19400	NC_005945	complement(3781041..3781985)	5.44141	5.01488	32.3319	8.88178e-16	4.0338	3.27139	9.65578	2.30482e-13	sigma-70 family RNA - polymerase sigma factor
BAS_RS19405	NC_005945	complement(3782024..3782311)	2.89357	6.89315	118.863	0.00378973	2.31801	2.29443	4.90559	0.00107346	hypothetical - protein
BAS_RS19440	NC_005945	complement(3785174..3785401)	1.94247	2.851	7.21502	0.00263999	6.41042	3.47005	11.0812	2.1882e-08	helix-turn-helix - transcriptional regulator
BAS_RS19615	NC_005945	complement(3817941..3818216)	23.2908	2.21705	4.64941	3.38396e-13	31.6392	2.00665	4.01849	1.25133e-12	hypothetical - protein
BAS_RS19790	NC_005945	complement(3845001..3845489)	30.6246	1.8854	3.69456	1.34842e-10	41.0559	2.10656	4.30664	1.9984e-15	DUF3993 - domain-containing protein
BAS_RS20005	NC_005945	complement(3887202..3887534)	1.36152	1.59769	3.02658	0.0398051	0.704452	2.21936	4.65688	0.0263861	PadR family - transcriptional regulator
BAS_RS20135	NC_005945	complement(3911511..3912413)	16.3404	2.25204	4.76357	1.24345e-14	16.6438	2.09694	4.278	3.32401e-13	MBL fold - metallo-hydrolase
BAS_RS20185	NC_005945	complement(3919586..3920155)	1.12925	1.92669	3.80181	0.00628528	1.72641	1.96799	3.91221	0.000217551	stage V sporulation - protein AE
BAS_RS20815	NC_005945	complement(4029995..4030276)	2.96403	1.78598	3.44854	0.0044127	3.9001	1.66412	3.16919	0.00125178	YqhV family protein
BAS_RS20845	NC_005945	complement(4033500..4033988)	4.95434	3.13826	8.80463	2.86576e-09	5.20933	2.46255	5.5119	2.81922e-08	hypothetical - protein
BAS_RS20945	NC_005945	complement(4047271..4047645)	2.20591	2.85267	7.22335	7.0198e-05	2.1972	2.6386	6.22727	6.08958e-05	GntR family - transcriptional regulator
BAS_RS21020	NC_005945	complement(4058873..4059343)	0.817663	3.93497	15.2948	0.00360025	1.40973	1.62701	3.08871	0.00473127	ComGF family - competence protein
BAS_RS21445	NC_005945	complement(4138961..4141279)	101.059	2.50087	5.66025	1.17794e-11	90.4376	2.1787	4.52746	2.59006e-11	DNA - internalization-related - competence proteinComEC/Rec2
BAS_RS21460	NC_005945	4142591..4143418	66.6595	1.97403	3.92865	4.10186e-10	67.3352	1.69333	3.23403	9.89211e-09	late competence - protein ComER
BAS_RS21570	NC_005945	complement(4160417..4160953)	2.1369	3.1126	8.64942	2.32258e-06	1.09446	1.58551	3.00113	0.00456876	hypothetical - protein
BAS_RS21600	NC_005945	4167276..4169030	85.8508	1.73291	3.32397	1.2824e-06	53.7408	2.04029	4.11328	2.33362e-10	aromatic amino acid - hydroxylase
BAS_RS21700	NC_005945	complement(4184340..4186094)	2.61147	2.3604	5.13511	4.2078e-11	3.2332	1.88329	3.68915	1.51277e-10	penicillin-binding - protein 2
BAS_RS22085	NC_005945	complement(4261484..4262446)	4.42821	2.78817	6.90753	4.35108e-12	4.60696	2.15871	4.46515	1.3452e-11	hypothetical - protein
BAS_RS22180	NC_005945	complement(4285924..4286172)	47.665	2.72247	6.60002	2.33147e-15	99.5979	2.12764	4.37003	9.11775e-09	hypothetical - protein
BAS_RS22190	NC_005945	complement(4287392..4287592)	7.24224	3.10348	8.59492	9.96306e-07	5.1927	3.33745	10.1082	2.42967e-06	hypothetical - protein
BAS_RS22245	NC_005945	complement(4295682..4296344)	6.38066	2.08316	4.23734	3.71337e-09	6.7716	2.33061	5.03017	5.22582e-13	type 1 glutamine - amidotransferasedomain-contain - ing protein
BAS_RS22250	NC_005945	complement(4296499..4296786)	2.32611	4.74931	26.8958	0.000284443	2.21554	2.88967	7.41099	0.000222136	hypothetical - protein
BAS_RS22265	NC_005945	complement(4298685..4299584)	5.58784	1.79851	3.4786	5.57564e-08	5.73405	1.62029	3.07437	1.07533e-07	DMT family - transporter
BAS_RS22825	NC_005945	4417164..4417577	1.5455	2.72013	6.58932	0.000949042	2.01209	2.0598	4.16929	0.000532076	sporulation protein
BAS_RS22830	NC_005945	4417574..4418077	1.41329	4.03954	16.4446	0.000143047	3.20635	2.8886	7.4055	4.0212e-08	hypothetical - protein
BAS_RS22880	NC_005945	complement(4424665..4425042)	4.48892	3.03964	8.22284	3.67904e-08	3.70223	2.04768	4.13441	2.81899e-05	lipoprotein
BAS_RS22975	NC_005945	complement(4437249..4437458)	20.2805	3.45021	10.9299	1.9984e-15	19.4621	2.73365	6.65138	6.83564e-13	hypothetical - protein
BAS_RS23280	NC_005945	complement(4491970..4492479)	7.59181	2.76184	6.7826	1.2953e-11	11.5337	2.5736	5.95291	4.51861e-14	DUF84 family - protein
BAS_RS23385	NC_005945	complement(4510942..4511727)	105.409	2.67654	6.39321	4.8056e-09	82.4386	1.80986	3.50609	1.86889e-10	glucose - 1-dehydrogenase
BAS_RS23395	NC_005945	complement(4512635..4513054)	39.8288	3.37263	10.3577	1.00919e-13	28.3383	2.25171	4.76248	1.29896e-14	DUF3888 - domain-containing protein
BAS_RS23435	NC_005945	complement(4518446..4520377)	7.05085	1.66619	3.17376	3.82502e-06	7.07208	1.79005	3.45826	3.9974e-11	collagen-like - protein
BAS_RS23460	NC_005945	complement(4521935..4523059)	19.4943	2.19827	4.58928	4.95159e-14	22.5141	2.55033	5.85767	0	homoserine - O-acetyltransferase
BAS_RS23465	NC_005945	4523212..4525455	19.49	2.13577	4.39471	6.08402e-14	23.1934	2.47072	5.54319	0	spore germination - protein
BAS_RS23545	NC_005945	complement(4540954..4541217)	7.88464	2.9321	7.63219	2.77372e-08	11.0195	2.73108	6.63953	1.61349e-10	YtzC family protein
BAS_RS23645	NC_005945	complement(4557415..4557798)	57.4673	3.05866	8.33201	1.11022e-15	52.6766	1.72385	3.30316	9.54792e-15	ATP synthase - subunit I
BAS_RS23695	NC_005945	complement(4567708..4568004)	16.8939	2.01145	4.03187	6.2778e-06	12.9291	1.72193	3.29877	2.16993e-07	DUF3986 family - protein
BAS_RS23730	NC_005945	complement(4573118..4573657)	31.267	4.41809	21.3785	0	34.4896	3.34908	10.19	0	DUF3267 - domain-containing protein
BAS_RS23780	NC_005945	complement(4579968..4580183)	5.35073	2.9315	7.62904	8.30048e-06	4.76847	1.58622	3.00262	0.000765006	spore germination - protein
BAS_RS23860	NC_005945	complement(4594292..4594912)	1.51555	3.26278	9.59832	1.38374e-05	1.62508	2.04587	4.12921	0.000184522	class D sortase
BAS_RS23865	NC_005945	complement(4595002..4595448)	1.31461	1.7909	3.46031	0.00678173	1.70631	1.74665	3.35578	0.00167055	LPXTG cell wall - anchor - domain-containingprotein
BAS_RS24020	NC_005945	complement(4625357..4626217)	8.46415	1.9037	3.74171	5.37862e-10	14.9795	2.17732	4.52313	2.45359e-13	M15 family - metallopeptidase
BAS_RS24070	NC_005945	4637212..4637943	8.7462	1.76323	3.39456	4.4602e-08	10.5327	2.28791	4.88347	3.9968e-15	yteA family - sporulation protein
BAS_RS24085	NC_005945	4639462..4640184	37.5788	3.98533	15.8381	0	37.2512	3.51726	11.4499	0	lipase family - protein
BAS_RS24430	NC_005945	complement(4696441..4697328)	1.85906	3.13524	8.78619	6.61487e-08	1.76627	2.6361	6.21648	1.14926e-07	decarboxylase
BAS_RS24500	NC_005945	complement(4706252..4707910)	47.2129	4.22935	18.7569	0	23.2351	2.61257	6.11592	0	PQQ-binding-like - beta-propeller repeat protein
BAS_RS24515	NC_005945	complement(4709152..4709820)	41.2262	6.29379	78.4549	0	16.9032	3.51151	11.4043	0	hypothetical - protein
BAS_RS24520	NC_005945	complement(4709934..4710611)	10.4277	3.63623	12.4341	5.75096e-13	4.67196	2.73771	6.67009	7.19091e-13	CPBP family - intramembrane metalloprotease
BAS_RS24555	NC_005945	complement(4714654..4715133)	40.1241	3.89729	14.9005	0	26.8274	3.09553	8.54765	0	GNAT family - N-acetyltransferase
BAS_RS24615	NC_005945	complement(4723578..4724050)	5.54617	1.59861	3.02852	6.23476e-05	9.52662	1.81193	3.51111	1.91231e-08	hypothetical - protein"
BAS_RS24635	NC_005945	4726369..4727352	21.5996	2.452	5.47173	5.11756e-10	19.5058	1.71902	3.29214	7.37066e-12	M23 family - metallopeptidase
BAS_RS25080	NC_005945	complement(4812715..4813527)	1.11147	3.51567	11.4373	1.40842e-05	1.27779	3.59497	12.0835	1.66969e-06	Cys-Gln thioester - bond-forming surface protein
BAS_RS25280	NC_005945	complement(4848260..4848505)	19.314	1.68165	3.20794	9.93575e-08	25.7292	2.14181	4.41314	4.03122e-13	helix-turn-helix - domain-containing protein
BAS_RS25285	NC_005945	complement(4848502..4848747)	19.7054	2.21388	4.63922	4.98679e-11	25.3754	2.09658	4.27693	5.92038e-12	hypothetical - protein
BAS_RS25290	NC_005945	4848900..4849103	4.84979	4.53441	23.1736	1.27914e-05	7.0767	3.60713	12.1858	4.59421e-08	hypothetical - protein
BAS_RS25305	NC_005945	4850558..4851145	5.82713	1.91134	3.7616	2.2349e-06	8.39622	2.54173	5.82285	2.0095e-14	hypothetical - protein
BAS_RS25310	NC_005945	4851138..4852709	8.86525	1.63879	3.11404	2.84045e-08	12.0445	1.78704	3.45106	5.40568e-13	terminase
BAS_RS25315	NC_005945	4852764..4853252	6.82275	2.05212	4.14714	1.14415e-06	8.28338	1.9489	3.8608	1.17342e-08	HNH endonuclease
BAS_RS25320	NC_005945	4853669..4854979	8.01482	2.12383	4.35848	4.63207e-12	10.0016	1.78939	3.45668	2.10464e-11	phage portal - protein
BAS_RS25325	NC_005945	4854951..4855448	11.9683	2.10017	4.2876	4.60887e-12	13.5758	1.80875	3.50338	5.42064e-10	HK97 family phage - prohead protease
BAS_RS25345	NC_005945	complement(4858672..4859577)	25.6165	3.56732	11.8542	0	25.4684	2.92264	7.58233	0	tyrosine-type - recombinase/integrase
BAS_RS25675	NC_005945	complement(4922039..4923409)	6.62469	2.84976	7.2088	0	5.88727	2.48202	5.5868	3.44169e-15	UDP-glucose/GDP-mann - ose dehydrogenase - familyprotein
BAS_RS25685	NC_005945	4925173..4925910	9.69945	2.63096	6.19439	8.21565e-15	8.12829	1.93063	3.81221	2.31017e-08	polysaccharide - deacetylase
BAS_RS25750	NC_005945	complement(4938566..4938868)	5.64586	6.12243	69.6685	3.12442e-06	3.98332	2.26047	4.79148	3.34011e-05	PTS sugar - transporter subunit IIB
BAS_RS25840	NC_005945	4961141..4962025	317.852	3.03639	8.20434	2.66454e-14	186.47	2.67856	6.40216	1.2178e-12	D-amino-acid - transaminase
BAS_RS25880	NC_005945	complement(4971791..4973170)	39.2385	2.46666	5.52761	5.05151e-14	37.9813	2.90023	7.46543	0	zinc ribbon - domain-containing protein
BAS_RS25885	NC_005945	complement(4973184..4974737)	32.2252	3.48324	11.1831	0	30.3404	3.20507	9.22197	0	hypothetical - protein
BAS_RS25890	NC_005945	complement(4974743..4975231)	13.4	2.76733	6.80845	1.11022e-16	12.9105	2.72459	6.60974	1.44329e-15	zinc ribbon - domain-containing protein
BAS_RS25925	NC_005945	4981630..4982136	3.18065	2.28255	4.86537	7.70603e-06	3.455	1.61753	3.06849	4.93854e-05	competence protein
BAS_RS25930	NC_005945	complement(4982192..4982662)	2.4948	4.76717	27.2309	3.52328e-06	2.43892	3.99219	15.9136	2.94415e-07	sigma-70 family RNA - polymerase sigma factor
BAS_RS25985	NC_005945	complement(4992613..4993284)	7.64964	1.75967	3.3862	2.07259e-08	18.3866	2.01568	4.0437	6.99441e-15	response regulator - transcription factor
BAS_RS26140	NC_005945	complement(5029114..5029638)	178.207	2.10237	4.29415	1.15284e-07	77.8643	2.2218	4.66474	3.15501e-06	NADH-quinone - oxidoreductase subunit J
BAS_RS26890	NC_005945	complement(5188017..5188898)	2295.31	6.20066	73.5503	0	792.882	4.76553	27.1999	0	NAD-dependent - epimerase/dehydratase - familyprotein
BAS_RS26895	NC_005945	complement(5189004..5189594)	23.5414	3.60614	12.1774	0	16.4161	2.2411	4.72756	4.20775e-14	transporter
BAS_RS27180	NC_005945	946785..946952	1.5836	3.41322	10.6532	0.0121939	2.38941	2.91972	7.56702	0.00170563	hypothetical - protein
BAS_RS27265	NC_005945	complement(2285584..2285742)	4.58401	1.79495	3.47003	0.00664731	8.21761	1.60101	3.03356	0.0010087	hypothetical - protein
BAS_RS27385	NC_005945	complement(3753221..3757305)	8.76504	2.27551	4.84168	5.13145e-13	9.86648	2.4057	5.29893	0	hypothetical - protein"
bshB2_2	NC_005945	complement(3557075..3557755)	25.4869	2.84659	7.19297	0	29.1669	3.25979	9.57842	0	bacillithiol - biosynthesis deacetylase - BshB2
cax	NC_005945	438928..439983	6.52368	2.1353	4.39328	4.97413e-12	6.83426	1.96051	3.89198	3.80695e-13	calcium/proton - exchanger
cls_1	NC_005945	1927234..1928337	2.97514	2.31631	4.98055	4.14971e-09	2.90291	1.80788	3.50127	9.35079e-08	cardiolipin - synthase
comEA	NC_005945	complement(4141914..4142513)	35.5711	2.70777	6.53311	0	40.2209	2.90459	7.48805	0	competence protein - ComEA
comFA	NC_005945	complement(4914369..4915718)	4.78851	3.7458	13.4152	0	5.81673	2.82701	7.09602	0	ATP-dependent - helicase ComFA
comFC	NC_005945	complement(4913665..4914369)	4.53606	3.71462	13.1284	2.84883e-13	6.21314	3.2553	9.54866	1.11022e-16	comF operon protein - ComFC
comGD	NC_005945	complement(4059608..4060063)	4.33849	2.30923	4.9562	1.48631e-06	3.93425	1.59466	3.02022	0.00033381	comG operon protein - ComGD
cotF	NC_005945	complement(2872212..2872691)	54.6235	3.70227	13.0165	0	70.2018	3.50096	11.3212	0	spore coat protein - CotF
cspC	NC_005945	complement(4913341..4913538)	3.33544	2.76066	6.77707	0.000318778	3.8173	2.28143	4.8616	0.00017696	cold shock protein - CspC
cysH	NC_005945	1363137..1363817	1.82878	2.29882	4.92054	8.67968e-05	1.69269	2.13342	4.38757	3.64876e-05	phosphoadenylyl-sulf - ate reductase
dacB	NC_005945	1410529..1411653	7.89339	3.63915	12.4593	0	6.49627	2.89723	7.44994	2.22045e-16	D-alanyl-D-alanine - carboxypeptidase DacB
dapA_1	NC_005945	complement(2628363..2629259)	4.13443	1.98873	3.96889	8.14521e-08	3.6994	2.13616	4.39591	3.99471e-09	4-hydroxy-tetrahydro - dipicolinate synthase
dhbB	NC_005945	2205697..2206584	5.97989	2.23104	4.69473	5.73386e-09	6.8429	2.17326	4.51041	3.03402e-12	isochorismatase
dnaB_1	NC_005945	945466..946752	6.79982	1.80147	3.48575	4.04895e-10	6.11675	1.9356	3.82536	9.448e-14	replicative DNA - helicase
dprA	NC_005945	complement(3651221..3652089)	75.4745	4.38882	20.9492	0	56.3396	2.89136	7.41969	0	DNA-protecting - protein DprA"
dut	NC_005945	complement(3780198..3780644)	10.1707	4.18322	18.1667	4.10783e-15	9.38543	2.73206	6.64403	5.65104e-14	dUTP diphosphatase
gerLA	NC_005945	727325..728803	1.70939	2.50951	5.69427	1.58784e-08	1.90448	1.80278	3.48892	1.48852e-07	spore germination - protein GerLA
gerYA	NC_005945	complement(783577..785082)	5.27807	1.89204	3.7116	1.01524e-09	9.00818	1.86555	3.64408	1.14149e-11	spore germination - protein GerYA
gerYC	NC_005945	complement(782498..783580)	4.74171	1.86966	3.65445	1.89989e-08	7.27649	1.785	3.44618	1.57303e-10	spore germination - protein GerYC
glcU	NC_005945	complement(4511741..4512598)	68.6325	4.69042	25.82	0	51.9639	2.8322	7.12161	0	glucose uptake - protein GlcU
glnH	NC_005945	658065..658895	7.02108	2.37769	5.19704	1.09912e-12	4.3468	1.95638	3.88087	2.31396e-08	glutamine ABC - transporter - substrate-bindingprotein GlnH
kapD	NC_005945	complement(4670074..4670697)	24.5586	2.03102	4.08695	1.43621e-11	30.2209	1.80116	3.485	9.72555e-13	3'-5' exonuclease - KapD
lsrB	NC_005945	complement(2743386..2744429)	4.84379	2.47188	5.54766	6.77157e-11	5.63205	1.80121	3.48512	3.47976e-10	autoinducer 2 ABC - transporter - substrate-bindingprotein LsrB
lsrK	NC_005945	2748971..2750534	3.26583	1.92528	3.7981	5.67338e-08	3.61884	1.64493	3.12732	1.08046e-07	autoinducer-2 - kinase"
menE_1	NC_005945	1815130..1816620	6.80104	2.02212	4.06179	1.33042e-09	5.62419	2.67862	6.40241	0	o-succinylbenzoate-- - CoA ligase
nadB	NC_005945	complement(4237819..4239348)	3.19496	2.50085	5.66019	8.58993e-11	3.48937	1.84052	3.5814	6.65871e-10	L-aspartate oxidase
nuoI	NC_005945	complement(5029635..5030054)	196.409	1.73336	3.32501	1.04476e-05	88.429	1.80358	3.49086	0.000105859	NADH-quinone - oxidoreductase subunit NuoI
nuoK	NC_005945	complement(5028807..5029121)	114.727	2.08366	4.23882	1.97553e-07	52.3214	2.25628	4.77758	4.50392e-06	NADH-quinone - oxidoreductase subunit NuoK
nuoL	NC_005945	complement(5026915..5028777)	227.3	1.69361	3.23465	0.00127982	102.318	2.60486	6.08334	1.17473e-06	NADH-quinone - oxidoreductase subunit L
pdaA	NC_005945	444274..445056	27.5904	2.93141	7.62858	0	20.6682	3.02452	8.13715	0	delta-lactam-biosynt - hetic de-N-acetylase
proV_2	NC_005945	complement(2590058..2591263)	2.57997	3.2985	9.83893	1.57696e-12	2.28466	2.30786	4.95149	1.48077e-09	glycine - betaine/L-proline ABC - transporterATP-binding - protein ProV
queG	NC_005945	543386..544528	21.5635	1.84965	3.60413	4.00937e-09	18.5607	2.29844	4.91926	0	tRNA - epoxyqueuosine(34) reductase - QueG
radC	NC_005945	complement(4259964..4260641)	6.15662	1.65949	3.15905	7.28547e-07	7.23435	1.86357	3.63908	4.30583e-10	DNA repair protein - RadC
sigI	NC_005945	complement(3204419..3205141)	0.450148	2.91465	7.54045	0.00849663	0.890705	1.99079	3.97453	0.00184984	RNA polymerase - sigma factor SigI
splB	NC_005945	complement(4036920..4037996)	44.9375	4.30887	19.8198	0	37.9283	3.11706	8.67618	0	spore photoproduct - lyase
spmA	NC_005945	1411646..1412242	9.16448	2.41273	5.32482	5.2488e-12	9.18554	2.44901	5.46041	2.9976e-15	spore maturation - protein SbmA
spoIIIAA	NC_005945	complement(4029040..4029966)	6.01545	2.78382	6.88674	1.46994e-13	4.9235	2.35209	5.10564	7.03326e-13	stage III - sporulation protein AA
spoIIIAB	NC_005945	complement(4028531..4029046)	5.43998	3.23252	9.39905	4.25084e-11	4.50315	1.79797	3.4773	4.65177e-06	stage III - sporulation protein AB
spoIIIAC	NC_005945	complement(4028313..4028516)	3.18831	1.92775	3.80461	0.00410538	3.09857	1.58776	3.00582	0.0102201	stage III - sporulation protein AC
spoIIIAD	NC_005945	complement(4027906..4028289)	5.29071	2.62683	6.17668	2.18336e-07	4.59653	2.18594	4.55022	9.61898e-07	stage III - sporulation protein AD
spoIIIAE	NC_005945	complement(4026723..4027895)	3.99136	2.9935	7.96405	1.55431e-15	4.12954	2.38647	5.22875	5.23559e-12	stage III - sporulation protein AE
spoIIR	NC_005945	complement(5055941..5056807)	1.6735	2.41055	5.31676	2.83079e-05	2.03739	2.38681	5.23	1.30354e-07	stage II - sporulation protein R
spoIVFA	NC_005945	complement(4254931..4255677)	5.17373	2.48114	5.58339	1.69558e-08	4.8571	1.86955	3.65419	6.34514e-08	stage IV - sporulation protein SpoIVFA
spoVAA	NC_005945	complement(3922427..3923053)	1.10133	1.87536	3.66894	0.00372648	1.58955	2.56878	5.93306	9.29302e-06	stage V sporulation - protein SpoVAA
spoVAB	NC_005945	complement(3922018..3922434)	1.48537	3.83635	14.2842	0.000250556	1.22369	2.56921	5.93483	0.00138025	stage V sporulation - protein SpoVAB
spoVAC_1	NC_005945	complement(3921545..3922003)	1.15369	3.61248	12.2311	0.000875622	1.07146	2.4634	5.51514	0.00152117	stage V sporulation - protein AC
spoVID	NC_005945	complement(4268136..4269149)	4.42718	1.95577	3.87923	1.6009e-06	5.17766	1.61927	3.0722	1.14355e-07	stage VI - sporulation protein D
spoVR	NC_005945	786711..788129	1.74223	1.87304	3.66304	4.73794e-06	2.48889	1.72163	3.29809	6.94741e-07	stage V sporulation - protein SpoVR
uvsE_1	NC_005945	236517..237479	3.24899	2.1266	4.36687	1.24771e-06	2.62695	1.94083	3.83928	1.50471e-06	UV DNA damage - repair endonuclease UvsE
ypeB	NC_005945	complement(2561288..2562628)	0.551683	1.61464	3.06236	0.0196175	0.725727	1.7509	3.36567	0.000551318	germination protein - YpeB
yqfC	NC_005945	complement(4122122..4122415)	24.8402	2.31087	4.96183	1.17331e-11	22.1498	2.07321	4.20822	1.19293e-12	sporulation protein - YqfC
ytfJ_1	NC_005945	1337120..1337587	2.17247	3.14891	8.86984	8.85115e-06	2.27477	3.91658	15.101	4.89462e-07	sporulation protein - YtfJ
kre	NC_005945	3853451..3853909	21.7643	-11.2812	-2488.77	2.8749e-06	29.8286	-11.7453	-3433.04	1.93155e-07	hypothetical - protein
BAS_RS00940	NC_005945	166999..168963	38.0103	1.16207	2.23779	0.000849583	58.5167	1.59844	3.02815	1.53113e-06	S9 family peptidase
BAS_RS01035	NC_005945	186761..187765	8.12643	1.28461	2.43615	1.44487e-05	5.05809	1.60912	3.05066	1.35513e-06	ABC transporter - permease
BAS_RS01040	NC_005945	187722..188732	8.87897	0.864358	1.82053	0.00966161	7.5695	1.60132	3.03421	8.59603e-08	ABC transporter - ATP-binding protein
BAS_RS02970	NC_005945	555641..556507	3.14658	1.49615	2.82089	9.13715e-05	4.61321	1.8254	3.54404	3.58636e-09	GNAT family - N-acetyltransferase
BAS_RS03450	NC_005945	668755..670006	4.40886	1.51116	2.85038	3.5226e-07	6.28805	1.586	3.00216	1.12689e-09	cell wall-binding - repeat-containing protein"
BAS_RS04470	NC_005945	complement(850135..852132)	9.79931	1.47301	2.776	4.92819e-08	11.7094	1.68505	3.21551	3.95983e-12	catalase
BAS_RS04885	NC_005945	947517..947861	2.63469	1.53019	2.88823	0.00280846	3.46118	2.8615	7.26773	1.21633e-06	DUF4064 - domain-containing protein
BAS_RS05510	NC_005945	1066382..1066687	9.3207	1.45315	2.73806	0.000283199	9.19365	1.75985	3.38663	3.12717e-07	DUF2087 - domain-containing protein
BAS_RS06085	NC_005945	complement(1181444..1182289)	6.40417	1.42817	2.69105	8.33113e-06	11.844	1.61213	3.05704	1.39828e-08	macrocin - O-methyltransferase
BAS_RS07905	NC_005945	1513539..1514732	1.74265	1.41409	2.66491	0.000775125	2.65513	2.02171	4.06066	1.89911e-08	acyltransferase
BAS_RS08575	NC_005945	complement(1645012..1646085)	6.32094	1.38997	2.62074	1.00243e-05	6.19681	1.60458	3.04106	3.34413e-08	hypothetical - protein
BAS_RS09370	NC_005945	1819525..1820298	1.17762	1.39748	2.6344	0.00711861	1.08288	1.60045	3.03239	0.00380211	ABC transporter - ATP-binding protein
BAS_RS09555	NC_005945	1854488..1856785	1.05738	1.20032	2.2979	0.00175902	1.38495	1.63212	3.09969	2.04022e-06	glycoside hydrolase
BAS_RS10215	NC_005945	1968838..1969374	18.8809	8.65377	402.758	8.77942e-12	10.1573	5.0097	32.2158	0	sugar phosphate - isomerase/epimerase"
BAS_RS10230	NC_005945	complement(1970527..1971513)	11.6701	1.51679	2.86154	1.55476e-06	10.3948	1.67039	3.18301	5.7854e-09	quinone - oxidoreductase
BAS_RS11495	NC_005945	2231709..2232995	1.73899	0.750402	1.68226	0.0353803	2.22776	1.73573	3.33047	4.59732e-07	MFS transporter
BAS_RS12095	NC_005945	2347517..2347768	7.14376	8.02181	259.9	0.000670833	3.69833	1.94372	3.84697	0.00132631	hypothetical - protein
BAS_RS12225	NC_005945	2374105..2374893	29.7978	1.19229	2.28515	0.00180749	15.1675	2.21429	4.64054	7.58767e-07	enoyl-CoA hydratase
BAS_RS12230	NC_005945	2374896..2376437	51.8829	1.39139	2.62332	0.000777779	24.7107	2.1085	4.31244	5.46255e-06	acyl-CoA - carboxylase subunit beta
BAS_RS12235	NC_005945	2376487..2378427	33.2549	1.16765	2.24646	0.00301764	17.2209	1.81553	3.51988	3.29389e-06	AMP-binding protein
BAS_RS12465	NC_005945	2423791..2424327	1.91488	1.40477	2.64776	0.00561736	2.4804	1.84124	3.58319	0.000114426	DUF3267 - domain-containing protein
BAS_RS14335	NC_005945	complement(2775633..2776367)	1.69841	0.94669	1.92745	0.0480913	3.18543	1.61954	3.07278	2.78893e-05	response regulator - transcription factor
BAS_RS14885	NC_005945	2878711..2879844	8.69865	1.29634	2.45604	4.12861e-05	29.8888	2.06155	4.17435	6.49117e-08	glutathione-dependen - t formaldehydedehydrogenase
BAS_RS15030	NC_005945	2914556..2915200	17.3417	0.698294	1.62259	0.0198426	16.343	1.60257	3.03683	6.98812e-10	hydrolase
BAS_RS15035	NC_005945	2915374..2916018	17.8865	0.847978	1.79998	0.00539604	20.7351	1.62447	3.0833	3.1917e-09	hydrolase
BAS_RS15105	NC_005945	complement(2928311..2930935)	5.78955	1.53281	2.89349	2.86845e-07	5.96151	1.63124	3.09779	9.68013e-09	DUF2309 family - protein
BAS_RS16675	NC_005945	complement(3242091..3243125)	1.85113	1.12764	2.18501	0.00436956	2.19687	1.75534	3.37607	2.01057e-05	iron ABC - transporter permease
BAS_RS17045	NC_005945	complement(3321600..3323453)	5.6919	1.39902	2.63723	5.60207e-06	6.56089	1.61043	3.05342	5.58059e-10	squalene--hopene - cyclase
BAS_RS17980	NC_005945	complement(3501897..3502568)	1.84244	0.996551	1.99522	0.0375087	2.3561	1.96023	3.89125	6.50658e-06	DUF1071 - domain-containing protein
BAS_RS18295	NC_005945	complement(3556278..3557051)	5.75411	1.18885	2.27971	0.000149509	6.20788	1.62503	3.08448	5.31668e-07	alpha/beta - hydrolase
BAS_RS19435	NC_005945	complement(3784922..3785122)	2.61279	1.49461	2.81789	0.0260315	6.42261	4.55634	23.5286	3.4883e-07	helix-turn-helix - domain-containing protein
BAS_RS19620	NC_005945	complement(3818231..3818533)	36.8974	1.52033	2.86856	8.44231e-07	52.4797	1.77692	3.42695	1.12814e-09	membrane protein
BAS_RS23020	NC_005945	complement(4444866..4445504)	3.05521	1.27389	2.41812	0.00126618	3.04995	1.62983	3.09477	6.85285e-05	DUF2953 - domain-containing protein
BAS_RS23470	NC_005945	4525473..4526567	10.7358	1.53089	2.88964	1.32842e-06	14.9804	1.9449	3.85011	3.42715e-12	GerAB/ArcD/ProY - family transporter
BAS_RS25715	NC_005945	complement(4932814..4933137)	12.7935	0.916529	1.88757	0.0335403	6.45344	2.24745	4.74844	1.18659e-06	PTS - lactose/cellobiose - transporter subunit IIA
BAS_RS25970	NC_005945	complement(4989291..4990325)	15.8116	1.10117	2.14529	5.26484e-05	36.325	1.79129	3.46123	4.37165e-11	ABC transporter - substrate-binding protein
BAS_RS25980	NC_005945	complement(4991171..4992601)	13.0346	1.05124	2.07231	0.000144783	27.5956	1.63677	3.10968	1.26596e-09	HAMP - domain-containing histidine - kinase
BAS_RS26125	NC_005945	complement(5025425..5026918)	307.006	1.47199	2.77404	0.00561355	143.844	2.46284	5.513	7.16729e-06	NADH-quinone - oxidoreductase subunit M
BAS_RS26695	NC_005945	complement(5140199..5141497)	8.95742	1.18985	2.28129	0.0004152	8.28413	1.9344	3.8222	1.49957e-11	bifunctional - O-acetylhomoserineaminocarboxy - propyltransferase/cysteine - synthase
BAS_RS27440	NC_005945	complement(4398536..4398709)	3.38171	1.55246	2.93316	0.0398056	2.24138	2.83888	7.15466	0.00233791	hypothetical - protein
bla2	NC_005945	complement(3217525..3218295)	1.98544	0.893207	1.8573	0.0326792	4.89246	2.37947	5.20346	2.99614e-07	BcII family - subclass B1 - metallo-beta-lactamase
dacF	NC_005945	complement(3926657..3927847)	11.8718	1.43532	2.70443	8.23788e-07	12.9776	1.71781	3.28936	1.76299e-09	serine-type - D-Ala-D-Ala carboxypeptidase - DacF
gerLB	NC_005945	728804..729928	0.714969	1.44419	2.7211	0.0150268	1.07867	1.594	3.01884	0.000479585	spore germination - protein GerLB
hypE	NC_005945	complement(3051891..3052919)	14.4866	1.57387	2.97702	1.76145e-07	13.4403	1.78552	3.44743	1.04981e-09	hydrogenase - expression/formation protein - HypE
hypF	NC_005945	complement(3049550..3051880)	15.0491	1.52882	2.88549	1.18696e-06	14.4309	1.73834	3.33652	1.09811e-08	carbamoyltransferase - HypF
mvaB	NC_005945	2373189..2374100	33.1735	1.28195	2.43167	0.000865409	17.8777	1.86422	3.6407	6.77844e-06	hydroxymethylglutary - l-CoA lyase
nuoN	NC_005945	complement(5023903..5025423)	147.939	1.51637	2.8607	0.000278485	76.0664	2.32878	5.02381	8.03967e-06	NADH-quinone - oxidoreductase subunit NuoN
ppx	NC_005945	complement(3851735..3853273)	39.4697	1.29781	2.45855	3.13981e-05	63.0074	1.61559	3.06438	6.32234e-07	exopolyphosphatase
sdaAA_1	NC_005945	complement(3045356..3046246)	14.233	1.14227	2.20728	0.000165664	8.21716	1.62006	3.07388	1.08584e-08	L-serine - ammonia-lyase, - iron-sulfur-dependent,subunit - alpha
spoVAD_1	NC_005945	complement(3920515..3921531)	2.27781	0.85664	1.81082	0.0131553	2.49984	1.7431	3.34754	1.25239e-05	stage V sporulation - protein AD
spoVAE_1	NC_005945	complement(3920161..3920511)	1.85385	1.54262	2.91323	0.0170451	1.98667	1.83278	3.56223	0.00108808	stage V sporulation - protein AE
BAS_RS05245	NC_005945	1011647..1011847	0.596511	2.2992	4.92184	0.132113	1.33922	2.85722	7.24617	0.00941755	hypothetical - protein
BAS_RS06725	NC_005945	1301857..1302012	0.555985	1.88404	3.69108	0.197086	1.24365	1.93606	3.82659	0.0486809	hypothetical - protein
BAS_RS09815	NC_005945	1903940..1904191	0.348443	3.68009	12.8179	0.145931	0.751193	2.44969	5.46298	0.0343168	hypothetical - protein
BAS_RS10945	NC_005945	2119091..2119279	0.705539	4.28972	19.5585	0.0808493	0.955586	2.36547	5.1532	0.0462431	carbohydrate kinase
BAS_RS16475	NC_005945	complement(3208934..3209191)	0.572846	1.80454	3.49318	0.127241	1.56428	2.54194	5.82371	0.00431607	DUF3963 - domain-containing protein
BAS_RS16975	NC_005945	complement(3302764..3303159)	0.0725247	2.29517	4.90813	0.362057	1.1237	1.8821	3.68612	0.014034	NUDIX - domain-containing protein
BAS_RS17810	NC_005945	complement(3475214..3475513)	0.439828	4.28191	19.4529	0.0801318	1.0796	3.88303	14.754	0.00448065	phage head closure - protein
BAS_RS17990	NC_005945	complement(3503062..3503325)	0.550461	4.4282	21.5289	0.0681317	1.50331	4.19152	18.2714	0.00304011	hypothetical - protein
BAS_RS18555	NC_005945	complement(3617396..3617647)	0.460428	4.11879	17.3732	0.0905611	0.843178	3.25729	9.56184	0.0180202	YlmC/YmxH family - sporulation protein
BAS_RS27320	NC_005945	complement(2876095..2876247)	1.19588	4.74117	26.7445	0.0587125	1.4989	3.40562	10.5972	0.0131959	hypothetical - protein
BAS_RS27400	NC_005945	complement(3784701..3784865)	0.453083	1.63741	3.11107	0.281506	1.22469	2.4982	5.64981	0.0308311	hypothetical - protein
BAS_RS00905	NC_005945	157677..157862	34.194	0.0438984	1.0309	0.904003	19.8897	2.03191	4.08947	0.00066413	hypothetical - protein
BAS_RS01045	NC_005945	188729..189502	18.2004	0.630634	1.54825	0.0744905	16.9963	1.63208	3.09959	3.08493e-08	ABC transporter - ATP-binding protein
BAS_RS01395	NC_005945	246074..246144	2.28615	0.518223	1.43219	0.565635	2.44684	-2.98013	-7.89058	0.0165759
BAS_RS02875	NC_005945	538117..538190	1.54128	0.847816	1.79977	0.486537	3.0626	-2.74991	-6.72673	0.0102062
BAS_RS03415	NC_005945	662305..662739	2.53945	0.470406	1.3855	0.305284	1.55182	1.90859	3.75443	0.000880513	HIT family protein
BAS_RS03965	NC_005945	760408..760794	1.50036	1.26006	2.39505	0.0580491	1.57931	1.59942	3.03022	0.013758	hypothetical - protein"
BAS_RS04220	NC_005945	807813..808133	7.22094	0.0519746	1.03668	0.905324	3.08694	1.87674	3.67245	0.00354688	PTS - lactose/cellobiose - transporter subunit IIA
BAS_RS04225	NC_005945	808135..808440	11.7175	-0.354723	-1.27874	0.196519	6.423	2.11113	4.32029	0.000138621	PTS sugar - transporter subunit IIB
BAS_RS04230	NC_005945	808523..809833	11.5355	-0.40927	-1.32801	0.2212	5.66486	2.0766	4.21813	5.14324e-09	PTS sugar - transporter subunit IIC
BAS_RS04235	NC_005945	809809..810087	10.6527	-0.303945	-1.23452	0.451331	3.7753	3.35256	10.2146	2.42022e-05	hypothetical - protein
BAS_RS04240	NC_005945	810077..811162	19	-0.498237	-1.41249	0.181852	6.77642	2.37581	5.19028	8.41583e-07	DUF871 - domain-containing protein
BAS_RS05155	NC_005945	993712..993915	3.81332	1.14146	2.20604	0.0580118	4.78879	1.8757	3.66979	0.000297368	DUF4028 family - protein
BAS_RS08635	NC_005945	complement(1657566..1657799)	0.560041	1.15312	2.22395	0.286956	1.30556	3.04684	8.26398	0.00701127	hypothetical - protein
BAS_RS08810	NC_005945	1693865..1694260	1.59103	0.924713	1.89831	0.0900624	3.37455	1.78667	3.45018	0.000179168	helix-turn-helix - transcriptional regulator
BAS_RS09375	NC_005945	1820276..1820977	0.875894	1.0564	2.07974	0.0675293	1.07344	2.05257	4.14844	0.000711615	ABC transporter - ATP-binding protein
BAS_RS09550	NC_005945	1854062..1854271	1.33722	1.07721	2.10995	0.190157	1.77175	2.07511	4.21377	0.00858333	hypothetical - protein
BAS_RS10445	NC_005945	2013390..2013701	1.89664	0.888081	1.85071	0.152567	4.47645	1.83534	3.56856	0.000153781	hypothetical - protein
BAS_RS12205	NC_005945	2370427..2371572	34.953	0.403885	1.32307	0.342273	15.907	1.61818	3.06988	0.000404467	acyl-CoA - dehydrogenase
BAS_RS14875	NC_005945	complement(2877441..2877956)	5.04667	0.580817	1.4957	0.11099	15.6457	1.79562	3.47166	4.04054e-07	DUF3231 family - protein
BAS_RS15335	NC_005945	complement(2976966..2977181)	0.882925	1.29466	2.4532	0.188169	1.39129	1.77969	3.43353	0.0275145	hypothetical - protein
BAS_RS16260	NC_005945	complement(3166100..3168328)	0.536492	0.825763	1.77247	0.0627253	0.813	1.95632	3.88072	3.76537e-06	enhancin
BAS_RS17190	NC_005945	complement(3354989..3356251)	28.6159	-0.222149	-1.16647	0.540551	12.0684	2.3908	5.24448	0.000125393	dicarboxylate/amino - acid:cation symporter
BAS_RS17755	NC_005945	complement(3462369..3462794)	0.946714	1.55189	2.93201	0.0733122	1.79656	2.65142	6.28284	7.33661e-05	phage holin family - protein
BAS_RS17790	NC_005945	complement(3473569..3473940)	0.774654	0.877351	1.837	0.313618	0.969971	1.83335	3.56364	0.0351098	hypothetical - protein
BAS_RS17815	NC_005945	complement(3475510..3475782)	0.695832	0.768205	1.70315	0.403808	1.01688	2.40088	5.28126	0.0134349	DNA-packaging - protein
BAS_RS17850	NC_005945	complement(3481288..3481584)	0.542904	0.763619	1.69774	0.408902	0.924623	1.66594	3.1732	0.0428761	HNH endonuclease
BAS_RS17925	NC_005945	complement(3495213..3495452)	0.834537	1.09359	2.13405	0.258698	1.26841	1.90707	3.75046	0.0220206	hypothetical - protein
BAS_RS17975	NC_005945	complement(3501611..3501883)	1.38206	1.33878	2.52937	0.0708264	1.53972	1.82246	3.53684	0.00854927	hypothetical - protein
BAS_RS17985	NC_005945	complement(3502565..3503047)	2.05185	0.968144	1.95632	0.0757392	2.00706	3.23728	9.43016	3.66148e-06	siphovirus Gp157 - family protein
BAS_RS18255	NC_005945	complement(3547988..3548392)	0.687887	0.893579	1.85778	0.233695	1.01464	2.28125	4.86098	0.00310925	VOC family protein
BAS_RS19255	NC_005945	complement(3764461..3765045)	0.491064	0.408478	1.32728	0.61361	0.953406	1.62439	3.08312	0.00548569	tail protein
BAS_RS19265	NC_005945	complement(3765415..3765852)	1.08442	0.694962	1.61884	0.314394	2.27549	1.90469	3.74428	0.000596758	HK97 gp10 family - phage protein
BAS_RS19665	NC_005945	complement(3825927..3826055)	43.6595	-0.41625	-1.33445	0.171154	21.436	3.67985	12.8158	1.83943e-05	GapA-binding - peptide SR1P
BAS_RS19670	NC_005945	complement(3826101..3826229)	24.5335	-0.318083	-1.24667	0.327195	12.5134	4.24523	18.9645	0.000248153	GapA-binding - peptide SR1P
BAS_RS19675	NC_005945	complement(3826289..3826417)	27.0442	-0.185292	-1.13705	0.552785	11.1361	3.87748	14.6973	8.92196e-05	GapA-binding - peptide SR1P
BAS_RS20425	NC_005945	complement(3958240..3958611)	0.708528	1.4559	2.74328	0.0924189	1.06983	2.26541	4.8079	0.00577488	hypothetical - protein
BAS_RS21025	NC_005945	complement(4059313..4059615)	2.24454	1.17788	2.26244	0.0610531	4.06115	1.59461	3.02013	0.000515802	hypothetical - protein
BAS_RS21420	NC_005945	complement(4135453..4135815)	1.60774	1.31237	2.48349	0.0576483	2.79301	3.30648	9.89347	1.07792e-06	YqxA family protein
BAS_RS22720	NC_005945	complement(4389653..4390681)	3589.76	-0.69882	-1.62318	0.0938674	1321.92	3.69643	12.9639	3.5217e-06	glyceraldehyde-3-pho - sphate dehydrogenase
BAS_RS24010	NC_005945	complement(4623910..4624200)	0.751485	0.397339	1.31708	0.606026	0.991299	2.0234	4.06541	0.0227744	DUF3986 family - protein
BAS_RS25145	NC_005945	complement(4825967..4826206)	0.945937	-0.608195	-1.52435	0.406019	1.13446	1.99792	3.99424	0.0369864	DUF3947 family - protein
celF	NC_005945	complement(4931485..4932810)	139.117	-0.56118	-1.47548	0.226973	45.835	2.01848	4.05157	0.000173113	6-phospho-beta-gluco - sidase
chbG	NC_005945	complement(4930731..4931435)	29.6995	-0.242329	-1.1829	0.518949	16.1235	2.8412	7.16614	3.27516e-13	chitin disaccharide - deacetylase
glpD	NC_005945	1017026..1018708	9095.63	-1.05826	-2.08242	0.152655	3174.46	3.37553	10.3785	5.83427e-05	aerobic - glycerol-3-phosphate - dehydrogenase
glpF	NC_005945	1014567..1015388	697.91	-0.435554	-1.35243	0.571329	324.833	3.49643	11.2858	1.73053e-05	glycerol uptake - facilitator protein GlpF
glpK	NC_005945	1015402..1016892	6330.08	-1.04501	-2.06337	0.154707	2052.25	3.92817	15.2229	1.00499e-05	glycerol kinase - GlpK
lrgA	NC_005945	complement(5179309..5179740)	656.048	-0.27104	-1.20668	0.749351	353.547	1.82926	3.55354	0.0160145	antiholin-like - murein hydrolase modulator - LrgA
megL	NC_005945	complement(4458681..4459856)	39.2884	0.0776801	1.05532	0.837821	13.5298	1.94993	3.86355	0.000682162	methionine - gamma-lyase
pckA	NC_005945	4555133..4556719	4459.18	-0.672535	-1.59387	0.113046	1269.6	3.26626	9.62149	4.14945e-05	phosphoenolpyruvate - carboxykinase (ATP)
sasP_2	NC_005945	complement(2878251..2878463)	0.616429	-0.317117	-1.24584	0.7732	5.85507	2.06051	4.17133	0.000959537	small acid-soluble - spore protein, SasP family
sodA_2	NC_005945	5187302..5187928	59576.6	0.147589	1.10772	0.742037	13309.3	1.78634	3.44938	0.00919327	superoxide - dismutase [Mn]
sspI	NC_005945	4371699..4371908	1.1875	1.37766	2.59846	0.135144	2.09047	2.65621	6.30373	0.00187595	small acid-soluble - spore protein SspI
BAS_RS00115	NC_005945	24536..25036	2.87649	1.74789	3.35867	0.00271876	4.2557	0.772661	1.70842	0.0333264	nucleoside - deaminase
BAS_RS00990	NC_005945	complement(177355..178263)	3.86526	2.22504	4.67524	3.92793e-09	4.6721	1.54041	2.90878	2.21934e-07	NAD(P)-dependent - alcohol dehydrogenase
BAS_RS01300	NC_005945	complement(237472..238044)	3.2597	1.62964	3.09437	0.000109493	2.98097	0.950662	1.93276	0.00759728	rhomboid family - intramembrane serine protease
BAS_RS01715	NC_005945	321857..322522	8.04884	1.85318	3.61295	3.27753e-09	9.64896	1.5509	2.93	6.61429e-08	ABC transporter - permease
BAS_RS01835	NC_005945	346669..347376	8.27889	2.29543	4.90902	1.06812e-11	8.92973	1.5045	2.83727	1.18422e-07	M48 family - metallopeptidase
BAS_RS01970	NC_005945	371292..372401	4.20209	1.84723	3.5981	1.17747e-08	5.85404	1.28322	2.43382	4.45739e-06	hypothetical - protein
BAS_RS01995	NC_005945	complement(378013..378705)	24.3031	2.16748	4.4924	1.78762e-08	14.2921	1.35972	2.56635	2.88814e-05	amino acid ABC - transporter permease
BAS_RS02000	NC_005945	complement(378800..379594)	46.5173	2.03693	4.10371	5.18755e-08	24.1732	1.55643	2.94126	5.38844e-06	transporter - substrate-binding - domain-containingprotein
BAS_RS02060	NC_005945	397531..399270	7.96128	1.64474	3.12693	4.37467e-08	8.89026	1.05411	2.07643	2.51997e-05	methyl-accepting - chemotaxis protein
BAS_RS02290	NC_005945	445116..445304	12.4581	2.50842	5.68996	2.70305e-07	9.32945	1.32341	2.50257	0.000288913	hypothetical - protein
BAS_RS02295	NC_005945	445338..445979	55.5463	2.10993	4.3167	3.28146e-11	48.657	1.10557	2.15184	0.000149979	DNA-3-methyladenine - glycosylase 2 familyprotein
BAS_RS02465	NC_005945	464187..464558	10.8272	1.59478	3.02048	5.22312e-06	10.5957	1.51516	2.8583	1.77725e-07	hypothetical - protein
BAS_RS02480	NC_005945	467436..468017	1.6364	3.04199	8.23627	1.22212e-05	2.02575	1.19361	2.28725	0.0151936	HK97 family phage - prohead protease
BAS_RS02495	NC_005945	469496..469768	1.80314	2.1089	4.31361	0.00820155	1.64057	1.44489	2.72243	0.0358768	DNA-packaging - protein
BAS_RS02510	NC_005945	470410..470739	3.7372	3.01742	8.09717	1.37949e-06	2.71582	1.46605	2.76265	0.00381218	hypothetical - protein
BAS_RS02520	NC_005945	471314..471676	2.41742	1.98019	3.94546	0.000908358	2.22137	1.02499	2.03494	0.0339367	hypothetical - protein
BAS_RS02940	NC_005945	544573..545460	24.1984	1.59633	3.02373	1.96592e-07	22.2844	1.47724	2.78415	1.1229e-11	amidase - domain-containing protein
BAS_RS02950	NC_005945	546135..548204	22.0795	2.07497	4.21337	4.93046e-11	22.7783	1.32862	2.51162	1.30159e-06	phosphodiesterase
BAS_RS02965	NC_005945	552274..555486	7.07582	1.96413	3.90176	3.41971e-12	6.24123	1.54829	2.9247	1.53272e-11	leucine-rich repeat - protein
BAS_RS03010	NC_005945	complement(568425..569729)	3.89412	1.79308	3.46554	5.82354e-08	3.55251	1.18305	2.27057	1.73951e-05	CitMHS family - transporter
BAS_RS03320	NC_005945	641515..641751	18.2361	1.60446	3.04082	1.53589e-06	19.258	1.00129	2.00179	0.000846105	hypothetical - protein
BAS_RS03370	NC_005945	653888..654574	19.6378	2.58848	6.01464	1.11022e-16	18.6392	1.55917	2.94685	5.20889e-09	CPBP family - intramembrane metalloprotease
BAS_RS03660	NC_005945	715744..715944	5.03543	3.12774	8.74064	3.90072e-06	6.00582	0.947749	1.92886	0.042453	helix-turn-helix - transcriptional regulator
BAS_RS03850	NC_005945	747238..747330	16.3912	-1.67083	-3.18398	3.36821e-05	24.5	-0.702306	-1.6271	0.0363726
BAS_RS03925	NC_005945	753768..754520	6.45865	1.71294	3.27828	5.37415e-08	6.49472	1.3659	2.57736	4.30054e-06	ABC transporter - permease
BAS_RS03930	NC_005945	754517..755518	8.42984	2.00153	4.00424	8.27893e-13	7.7461	1.28702	2.44024	6.26058e-07	ABC transporter - substrate-binding protein
BAS_RS04295	NC_005945	complement(821456..821671)	4.22362	1.91572	3.77302	0.00077122	5.63392	1.40762	2.65299	0.00171099	spore coat - associated protein CotJA
BAS_RS04355	NC_005945	831309..832436	2.3229	1.66968	3.18144	5.78691e-06	2.05457	0.811574	1.75513	0.0119497	cation:proton - antiporter
BAS_RS04445	NC_005945	845388..845936	40.5804	1.62146	3.07687	2.56176e-08	37.0817	1.30507	2.47095	1.54625e-09	NAD(P)H-dependent - oxidoreductase
BAS_RS04455	NC_005945	847854..849110	2.23471	1.59818	3.02761	1.79945e-05	3.98033	1.47785	2.78533	3.36431e-06	MFS transporter
BAS_RS04540	NC_005945	complement(866828..868288)	16.2055	1.6491	3.13639	4.33713e-07	16.6579	1.41357	2.66395	1.18808e-06	YheC/YheD family - protein
BAS_RS04585	NC_005945	complement(875630..876247)	6.04438	1.78977	3.45759	7.73124e-07	9.02097	0.948776	1.93023	0.00242296	DNA-3-methyladenine - glycosylase
BAS_RS04790	NC_005945	928030..928659	3.53909	1.98564	3.96039	1.21014e-05	3.92754	0.751921	1.68403	0.00969365	hypothetical - protein
BAS_RS04965	NC_005945	962259..962615	1.02634	5.71923	52.6817	0.0167004	1.37381	1.54269	2.91337	0.0121629	hypothetical - protein
BAS_RS04990	NC_005945	965621..966259	4.14157	3.23422	9.41015	3.33732e-11	3.56672	1.50575	2.83973	0.000197217	VanZ family protein
BAS_RS05315	NC_005945	1025155..1026603	35.4162	1.67377	3.19047	3.4724e-08	38.4628	1.06543	2.09279	6.8464e-05	multidrug efflux - MFS transporter
BAS_RS05555	NC_005945	1073525..1073776	2.40828	4.61479	24.5014	0.000557905	4.88852	0.954399	1.93777	0.0487478	hypothetical - protein
BAS_RS05635	NC_005945	1091770..1092135	9.38172	2.03224	4.09041	2.90281e-07	7.44301	1.1329	2.19299	0.000150454	hypothetical - protein
BAS_RS05815	NC_005945	complement(1125203..1125757)	2.5607	2.17177	4.50576	4.23688e-05	3.02709	1.47779	2.78522	0.00134732	DUF2777 - domain-containing protein
BAS_RS06115	NC_005945	1187110..1187847	10.6204	2.0735	4.20907	1.98667e-11	14.4363	1.55034	2.92886	7.20378e-09	NTP transferase - domain-containing protein
BAS_RS06350	NC_005945	1229941..1230405	2.41571	1.83966	3.57925	0.00041585	2.77838	0.852062	1.80508	0.0452135	WXG100 family type - VII secretion target
BAS_RS06470	NC_005945	1251374..1251790	3.37253	2.64654	6.26162	7.10324e-06	2.52299	1.22964	2.34509	0.00694312	hypothetical - protein
BAS_RS06690	NC_005945	1296660..1297193	1130.59	3.3245	10.0178	4.86606e-08	383.277	1.06485	2.09195	0.00135728	DinB family protein
BAS_RS06870	NC_005945	1324908..1325354	1.59527	2.42676	5.37684	0.00053023	1.99201	1.51008	2.84826	0.00291639	flavodoxin
BAS_RS07235	NC_005945	complement(1389892..1390692)	119.954	1.82853	3.55174	1.93769e-07	106.352	1.2489	2.3766	2.87116e-05	sulfite exporter - TauE/SafE family protein
BAS_RS07510	NC_005945	1443657..1443908	11.7868	1.91435	3.76944	6.5245e-07	15.6496	1.47477	2.77939	2.64812e-05	stage VI - sporulation protein F
BAS_RS07910	NC_005945	1514733..1515476	3.13517	1.75754	3.38121	1.035e-05	3.86182	1.54381	2.91564	9.22084e-06	capsule - biosynthesis protein CapK
BAS_RS07935	NC_005945	1519413..1520213	2.18434	1.98883	3.96914	6.04168e-06	2.64776	0.688209	1.61128	0.0474614	glycosyltransferase - family 2 protein
BAS_RS07965	NC_005945	1539833..1540093	19.8244	1.83641	3.57121	1.40808e-06	34.6138	0.761381	1.69511	0.0109133	hypothetical - protein
BAS_RS08010	NC_005945	1544866..1545594	3.8096	1.75166	3.36746	2.40062e-05	6.37843	1.56132	2.95123	2.30571e-06	YqcI/YcgG family - protein
BAS_RS08300	NC_005945	1596372..1596824	2.35615	2.65317	6.29046	9.31099e-06	3.33142	1.55327	2.93483	0.000137455	glycosyltransferase
BAS_RS08405	NC_005945	1618815..1619651	20.247	1.92288	3.7918	1.64338e-10	21.2713	0.965738	1.95306	7.46084e-06	TrmB family - transcriptional regulator
BAS_RS08440	NC_005945	complement(1622354..1622959)	112.632	1.69953	3.24796	9.64841e-08	94.1792	0.847214	1.79902	0.00461824	hypothetical - protein
BAS_RS08445	NC_005945	complement(1622962..1623297)	63.6007	1.90282	3.73943	7.33513e-12	56.8993	0.805662	1.74795	0.000958223	antibiotic - biosynthesis monooxygenase
BAS_RS08615	NC_005945	1652786..1653445	5.69686	3.41874	10.6941	8.27116e-14	5.63026	1.38713	2.61558	5.76368e-06	class I - SAM-dependent - methyltransferase
BAS_RS08655	NC_005945	1661444..1661842	2.78429	2.20668	4.61613	0.000151164	2.37146	1.24264	2.36632	0.0151544	DUF3942 family - protein
BAS_RS08725	NC_005945	1673857..1674495	1.83697	2.18392	4.54385	0.000190905	2.14002	0.782207	1.71976	0.0427367	response regulator - transcription factor
BAS_RS08945	NC_005945	1724454..1725140	0.437985	2.81903	7.05689	0.0166676	0.755975	1.41655	2.66946	0.0324172	DUF421 - domain-containing protein
BAS_RS09380	NC_005945	1820999..1821859	2.67078	2.21013	4.62716	4.04526e-07	2.92096	1.17293	2.2547	0.000365241	branched-chain - amino acid ABC - transporterpermease
BAS_RS10050	NC_005945	1944822..1945412	5.33484	2.21257	4.63499	5.50787e-09	6.11146	1.12067	2.17448	0.000245157	histidine - phosphatase family protein
BAS_RS10130	NC_005945	1958710..1958904	2.28093	1.74387	3.34933	0.0289421	4.42504	1.27941	2.4274	0.00858626	hypothetical - protein
BAS_RS10165	NC_005945	complement(1960642..1960965)	5.75894	2.06966	4.19787	1.91786e-06	7.97078	1.21002	2.31341	0.000708295	hypothetical - protein
BAS_RS10485	NC_005945	complement(2019351..2019941)	27.3032	1.68404	3.21327	1.18236e-08	37.3676	1.44046	2.71407	1.10117e-08	TetR/AcrR family - transcriptional regulator
BAS_RS10655	NC_005945	2063837..2065267	3.44406	1.73661	3.3325	1.05113e-07	4.13537	1.46921	2.76871	8.20277e-08	sodium:solute - symporter
BAS_RS10715	NC_005945	2077051..2077758	7.21075	1.79867	3.47899	5.20519e-08	5.18241	1.08983	2.12849	0.000560822	aspartate/glutamate - racemase family protein
BAS_RS10775	NC_005945	complement(2086239..2087696)	396.871	2.4567	5.4896	0.000620376	54.5726	0.693131	1.61679	0.0467998	serine hydrolase
BAS_RS10955	NC_005945	2119692..2120912	3.61203	2.1583	4.46389	7.03002e-10	4.4673	1.18267	2.26997	5.04276e-05	glycosyltransferase
BAS_RS10960	NC_005945	2120947..2122101	3.24147	1.81569	3.52027	4.21523e-06	3.90592	1.09793	2.14047	7.62206e-05	hypothetical - protein
BAS_RS11000	NC_005945	2129284..2131104	1.62747	1.58878	3.00794	7.72601e-06	1.64303	0.776509	1.71298	0.0126326	AAA - domain-containing protein
BAS_RS11500	NC_005945	2233050..2233916	1.19591	2.28942	4.88859	0.000252166	1.16217	0.988637	1.98431	0.0409427	ABC transporter - permease subunit"
BAS_RS12110	NC_005945	complement(2349801..2350205)	3.29267	1.89694	3.72422	0.0018384	1.7902	1.47301	2.77601	0.004754	DUF3221 - domain-containing protein
BAS_RS12155	NC_005945	complement(2361779..2362186)	6.21799	1.97634	3.93493	7.08645e-06	3.88795	1.14871	2.21716	0.0031591	SMI1/KNR4 family - protein
BAS_RS12180	NC_005945	2366184..2366894	2.82127	1.64161	3.12015	0.000542004	3.6839	0.692265	1.61582	0.0241829	ABC transporter - ATP-binding protein
BAS_RS12340	NC_005945	2397738..2398268	4.08992	2.56159	5.9036	9.42437e-08	3.78904	1.37142	2.58725	0.00221161	hypothetical - protein
BAS_RS12395	NC_005945	2410415..2410618	2.53465	1.94614	3.85343	0.00704346	3.88657	1.02824	2.03953	0.037218	hypothetical - protein
BAS_RS12405	NC_005945	2411001..2411927	4.46555	2.11114	4.32033	3.21832e-08	5.10863	1.28908	2.44372	2.80966e-05	alcohol - dehydrogenase - catalyticdomain-containing - protein
BAS_RS12610	NC_005945	2452878..2453075	3.90908	2.18954	4.56159	0.00253613	5.88404	1.50112	2.83062	0.00119845	hypothetical - protein
BAS_RS12635	NC_005945	2459667..2460215	3.77387	1.9227	3.79132	1.79459e-05	3.38347	1.57008	2.96922	8.0886e-05	ECF-type riboflavin - transportersubstrate-binding - protein
BAS_RS12660	NC_005945	complement(2464411..2465292)	2.33382	1.86746	3.6489	5.30428e-05	3.48798	1.31828	2.49369	8.945e-05	serine/threonine - protein kinase
BAS_RS12875	NC_005945	complement(2508276..2509091)	101.421	1.61208	3.05692	0.000447239	43.8225	0.704734	1.62984	0.013867	DUF1963 - domain-containing protein
BAS_RS13085	NC_005945	2554850..2555713	13.5373	1.83107	3.55801	2.9077e-10	12.7661	1.57805	2.98566	2.76581e-09	alpha/beta - hydrolase
BAS_RS13175	NC_005945	2569162..2569965	9.46503	1.76308	3.39422	8.25109e-09	9.7942	1.06332	2.08973	0.000183236	hypothetical - protein
BAS_RS13180	NC_005945	complement(2569993..2570451)	1.90556	2.92733	7.60699	3.85737e-05	2.73438	1.08392	2.11979	0.0154808	hypothetical - protein
BAS_RS13285	NC_005945	complement(2586785..2587225)	5.91625	1.97782	3.93898	2.90782e-06	6.69657	0.988955	1.98475	0.00438351	NUDIX hydrolase
BAS_RS13295	NC_005945	complement(2587646..2588470)	6.02568	1.84846	3.60114	3.60996e-07	6.50832	0.870368	1.82813	0.00123221	protein phosphatase - 2C domain-containingprotein
BAS_RS13930	NC_005945	complement(2693326..2694312)	0.818388	2.64105	6.23783	0.000404181	0.67549	1.29568	2.45493	0.0157896	aliphatic sulfonate - ABC - transportersubstrate-binding - protein
BAS_RS13995	NC_005945	complement(2703752..2704159)	4.77955	3.10446	8.60075	1.74764e-08	3.97232	1.0621	2.08798	0.00540267	GNAT family - N-acetyltransferase
BAS_RS14040	NC_005945	2710089..2710751	1.80185	1.60922	3.05088	0.00253665	2.72276	0.873761	1.83243	0.0159638	DUF3841 - domain-containing protein
BAS_RS14155	NC_005945	complement(2738613..2739191)	3.79085	2.81659	7.04493	7.65681e-08	4.27125	1.52556	2.87898	3.80214e-05	sigma-70 family RNA - polymerase sigma factor
BAS_RS14250	NC_005945	2757153..2757644	14.3662	1.96567	3.90593	6.59037e-09	12.3697	1.5847	2.99945	4.38341e-07	DinB family protein
BAS_RS14460	NC_005945	complement(2801317..2802048)	2.34529	2.22057	4.66076	3.00657e-06	2.50584	1.06788	2.09634	0.00470057	signal peptidase II"
BAS_RS14535	NC_005945	complement(2813883..2815145)	1.38406	2.11007	4.31712	3.08079e-05	2.50584	1.53474	2.89737	0.00015788	ABC transporter - permease
BAS_RS14595	NC_005945	2823877..2824749	13.6307	1.88051	3.68205	1.79849e-09	19.5982	1.53707	2.90205	3.59464e-08	hypothetical - protein
BAS_RS15000	NC_005945	2907240..2907767	20.8338	1.69461	3.2369	6.76446e-09	28.457	1.29715	2.45743	1.77412e-06	matrixin family - metalloprotease
BAS_RS15075	NC_005945	complement(2923510..2923896)	3.26636	4.02017	16.2253	7.49749e-07	2.53043	1.27418	2.41861	0.00830149	general stress - protein
BAS_RS15080	NC_005945	2924337..2924702	2.44892	3.84933	14.4134	2.49942e-05	1.87923	1.17143	2.25234	0.0436763	YxeA family protein
BAS_RS15225	NC_005945	complement(2952525..2953730)	8.71291	1.70737	3.26565	2.27052e-05	5.57155	0.918522	1.89018	0.00128717	M20 family - metallopeptidase
BAS_RS15230	NC_005945	complement(2953996..2956305)	5.67877	1.65171	3.14206	7.1864e-08	7.94396	1.18991	2.28138	6.57843e-07	AAA family ATPase
BAS_RS15245	NC_005945	complement(2957153..2957674)	10.0699	2.4643	5.51858	8.54572e-12	10.2865	1.38046	2.60352	2.92507e-06	hypothetical - protein
BAS_RS15270	NC_005945	complement(2960832..2962907)	8.17101	1.7322	3.32235	5.23663e-08	8.67466	1.52822	2.88431	3.11036e-10	serine hydrolase
BAS_RS15300	NC_005945	complement(2970018..2971496)	16.6898	1.74375	3.34906	1.08396e-08	20.3614	1.55449	2.9373	3.31223e-09	DHA2 family efflux - MFS transporter - permeasesubunit
BAS_RS15500	NC_005945	3010896..3011768	4.51297	2.2488	4.75288	1.58447e-07	2.48105	1.24508	2.37032	0.00128543	LysR family - transcriptional regulator
BAS_RS15560	NC_005945	3021944..3023059	26.0036	1.72862	3.3141	1.76064e-09	28.6532	1.23558	2.35476	1.01145e-05	tetratricopeptide - repeat protein
BAS_RS15975	NC_005945	complement(3111110..3111490)	4.10725	2.08451	4.24132	5.15015e-05	5.12489	0.91115	1.88054	0.0189592	winged - helix-turn-helix - transcriptionalregulator
BAS_RS16050	NC_005945	complement(3123143..3123865)	9.8595	1.62956	3.09419	1.82773e-06	9.69405	0.823393	1.76956	0.00143508	GNAT family - N-acetyltransferase
BAS_RS16180	NC_005945	complement(3147129..3147950)	31.5737	2.1392	4.40518	2.84838e-11	33.8313	1.25822	2.392	3.26584e-06	pentapeptide - repeat-containing protein
BAS_RS16480	NC_005945	complement(3209338..3209817)	4.30403	1.84444	3.59114	0.000108071	4.93094	1.49159	2.81199	7.32382e-05	AraC family - transcriptional regulator
BAS_RS16560	NC_005945	complement(3221718..3221966)	3.40926	2.32286	5.00324	0.000157605	4.43518	1.3856	2.61281	0.0051766	hypothetical - protein
BAS_RS16565	NC_005945	complement(3222244..3223287)	10.1417	2.33217	5.03561	1.23901e-13	10.3668	1.46377	2.75829	1.09558e-08	NAD(P)-binding - domain-containing protein
BAS_RS16595	NC_005945	complement(3226177..3226929)	9.66771	1.60549	3.04299	5.68939e-07	11.0085	1.09998	2.14351	5.93403e-05	N-acyl homoserine - lactonase family protein
BAS_RS16680	NC_005945	3243396..3244160	3.40013	1.83139	3.5588	9.93188e-06	8.47569	1.04079	2.05735	0.000354605	DUF817 - domain-containing protein
BAS_RS16880	NC_005945	complement(3283726..3284292)	3.52343	1.81158	3.51028	2.93714e-05	3.8822	1.2593	2.3938	0.000964682	acyltransferase
BAS_RS17015	NC_005945	complement(3315927..3316907)	3.43148	2.12633	4.36605	3.48418e-06	3.88236	1.38248	2.60717	4.98996e-05	nucleoside - hydrolase
BAS_RS17420	NC_005945	complement(3396348..3397826)	12.0988	2.57617	5.96354	1.54321e-12	10.2551	1.28778	2.44151	5.82734e-06	DUF4822 - domain-containing protein
BAS_RS17780	NC_005945	complement(3469451..3471835)	3.15497	2.09182	4.26285	1.80527e-09	2.39593	1.40098	2.6408	6.36818e-07	hypothetical - protein
BAS_RS17785	NC_005945	complement(3472101..3473348)	2.0499	1.84539	3.59349	1.58891e-05	2.01111	1.50856	2.84526	1.05768e-05	hypothetical - protein
BAS_RS17885	NC_005945	3486631..3487266	4.52157	2.15693	4.45964	8.76626e-08	6.47171	1.4124	2.6618	5.45177e-06	restriction - endonuclease
BAS_RS18235	NC_005945	3545010..3545648	11.2754	2.14097	4.4106	3.5387e-10	16.5704	1.11597	2.1674	1.05435e-05	permease
BAS_RS19150	NC_005945	complement(3744670..3745176)	37.0534	1.80561	3.49576	3.40095e-07	37.3715	0.896959	1.86214	5.66713e-05	RsfA family - transcriptional regulator
BAS_RS19635	NC_005945	complement(3820898..3821689)	29.4489	2.23529	4.70857	2.18714e-14	37.8153	1.49506	2.81877	1.1999e-08	inositol - monophosphatase family - protein
BAS_RS19805	NC_005945	3848153..3849010	11.7329	2.17346	4.51105	7.32866e-10	10.758	1.46449	2.75965	2.30425e-07	metallophosphoestera - se
BAS_RS19970	NC_005945	complement(3883082..3883531)	23.1426	1.83575	3.56957	6.1419e-07	14.7024	1.39325	2.6267	4.78055e-07	NUDIX hydrolase
BAS_RS20365	NC_005945	complement(3948071..3948547)	31.4879	1.8888	3.70327	1.93595e-08	27.3653	0.973963	1.96423	0.000680096	ribbon-helix-helix - domain-containing protein
BAS_RS20860	NC_005945	complement(4035631..4036293)	54.603	2.12901	4.37418	3.1757e-09	43.597	1.50313	2.83457	3.34129e-09	HAD family - hydrolase
BAS_RS21200	NC_005945	complement(4092858..4094135)	6.97175	1.67236	3.18736	5.76549e-09	8.40154	0.627475	1.54486	0.0164042	MFS transporter
BAS_RS21605	NC_005945	4169011..4169325	39.6939	1.82666	3.54714	1.0964e-05	21.1177	0.931451	1.90719	0.000764539	4a-hydroxytetrahydro - biopterin dehydratase
BAS_RS22900	NC_005945	complement(4427101..4427445)	6.77124	1.88172	3.68515	2.85854e-05	5.86519	0.787346	1.7259	0.037759	hypothetical - protein
BAS_RS22945	NC_005945	complement(4432692..4433387)	20.7712	2.5115	5.70211	6.76947e-12	28.4191	1.38528	2.61222	1.04897e-07	hypothetical - protein
BAS_RS22950	NC_005945	4433483..4433662	9.18414	1.80115	3.48498	9.2272e-05	13.488	1.28805	2.44197	0.000891045	hypothetical - protein
BAS_RS23040	NC_005945	complement(4448838..4450424)	62.334	2.80158	6.97204	1.17986e-09	23.5973	1.43685	2.7073	2.39303e-05	acyl--CoA ligase
BAS_RS23150	NC_005945	complement(4469288..4469557)	16.5772	2.58875	6.01578	9.21099e-07	10.6703	1.05571	2.07873	0.00619757	hypothetical - protein
BAS_RS23165	NC_005945	4471975..4472655	24.4241	4.51403	22.8486	2.01406e-12	7.39421	0.940872	1.91969	0.000502786	ankyrin repeat - domain-containing protein
BAS_RS23700	NC_005945	4568154..4569131	27.375	2.18967	4.562	6.96216e-09	25.2299	1.49468	2.81802	7.24613e-09	ABC transporter - substrate-binding protein
BAS_RS23705	NC_005945	4569143..4569907	15.6047	1.95637	3.88084	7.1511e-07	18.7496	1.32018	2.49697	3.53173e-06	ABC transporter - ATP-binding protein
BAS_RS23710	NC_005945	4569900..4570706	19.8525	1.75387	3.37261	5.8093e-06	19.8085	1.19162	2.28409	5.56636e-06	ABC transporter - permease
BAS_RS24335	NC_005945	complement(4672371..4672838)	7.95321	1.67831	3.20053	4.12031e-05	7.71617	1.01041	2.01448	0.000666172	hypothetical - protein
BAS_RS24340	NC_005945	4672957..4673670	74.8342	1.63165	3.09867	5.7099e-07	78.871	1.55024	2.92866	3.36406e-08	DNA alkylation - repair protein
BAS_RS25075	NC_005945	complement(4808003..4812403)	3.07735	1.68453	3.21436	2.3447e-08	2.98276	1.10972	2.15804	7.28522e-05	wall-associated - protein"
BAS_RS25165	NC_005945	complement(4827771..4828733)	11.6282	1.59028	3.01107	1.70568e-07	12.0402	1.2529	2.38321	6.54577e-07	NERD - domain-containing protein
BAS_RS25275	NC_005945	complement(4848042..4848254)	9.0668	1.76211	3.39195	5.93043e-05	11.7405	1.0939	2.1345	0.00100489	hypothetical - protein
BAS_RS25295	NC_005945	4849122..4849859	18.0096	1.71647	3.2863	2.78237e-08	22.7489	1.25664	2.38939	3.75362e-06	hypothetical - protein
BAS_RS25400	NC_005945	4869283..4869768	2.39056	1.72	3.29436	0.000717108	4.09536	1.21837	2.32683	0.00143532	hypothetical - protein
BAS_RS25530	NC_005945	complement(4893282..4894043)	1.19903	2.58164	5.98618	5.37907e-05	0.995713	0.98297	1.97653	0.0372719	MerR family - transcriptional regulator
BAS_RS25695	NC_005945	complement(4928908..4929321)	6.51017	2.01116	4.03106	8.52335e-07	7.14993	0.897752	1.86316	0.00551846	CHRD - domain-containing protein
BAS_RS25740	NC_005945	complement(4936923..4937240)	8.48945	1.88598	3.69604	2.95957e-06	7.51863	0.684548	1.6072	0.0366219	PTS - lactose/cellobiose - transporter subunit IIA
BAS_RS26535	NC_005945	5111034..5113085	14.153	1.63135	3.09803	1.04273e-07	19.8559	1.21012	2.31356	3.9435e-07	PBP1A family - penicillin-binding protein
BAS_RS26735	NC_005945	complement(5148917..5149972)	34.6307	1.86847	3.65144	1.44053e-09	37.9469	1.44938	2.7309	1.72588e-08	GGDEF - domain-containing protein
comGB	NC_005945	complement(4060371..4061402)	8.82372	1.70213	3.25381	4.25759e-09	9.58799	1.35888	2.56487	2.83553e-07	comG operon protein - ComGB
cydC	NC_005945	1831593..1833317	48.6658	1.88565	3.6952	0.000172277	25.804	0.668812	1.58976	0.0107074	thiol reductant ABC - exporter subunit CydC
dhaS_2	NC_005945	3318971..3320455	954.869	2.44516	5.44586	0.000291372	148.946	1.43473	2.70332	0.00282003	dihydroxyacetone - kinase - transcriptionalactivator DhaS
gerHC	NC_005945	4526543..4527622	5.72108	1.85895	3.62745	2.14493e-08	8.71345	1.48788	2.80477	2.61713e-07	spore germination - protein GerHC
gerKA	NC_005945	complement(652236..653738)	29.5098	2.02287	4.06391	2.21545e-11	35.2781	0.606841	1.52292	0.0270458	spore germination - protein GerKA
hutG	NC_005945	complement(3411219..3412190)	419.666	2.66146	6.32674	0.00104091	89.1759	1.34356	2.53777	0.00848224	formimidoylglutamase -
hutI	NC_005945	complement(3412169..3413440)	451.207	2.77237	6.83228	0.000506694	84.3852	1.17674	2.26066	0.0166862	imidazolonepropionas - e
lepB_1	NC_005945	433082..433617	2.76318	2.59727	6.05139	8.20598e-06	3.88384	1.57597	2.98137	0.000203437	signal peptidase I
lonB	NC_005945	complement(4279839..4281509)	13.2104	1.67272	3.18815	1.27508e-09	16.5682	1.28416	2.4354	1.04825e-06	ATP-dependent - protease LonB
lpdA_1	NC_005945	complement(2579405..2580784)	2.58779	1.71321	3.2789	0.000172816	2.29614	0.650729	1.56996	0.0214357	dihydrolipoyl - dehydrogenase
metA	NC_005945	complement(5139310..5140215)	7.73247	1.76815	3.40617	4.0878e-07	7.4885	1.46277	2.75637	3.75262e-08	homoserine - O-succinyltransferase
moeA_2	NC_005945	complement(3327990..3329297)	2.20606	2.18625	4.55121	1.99414e-07	1.8007	1.36599	2.57753	0.000261086	molybdopterin - molybdotransferase MoeA
rfbC	NC_005945	1187856..1188401	12.9962	1.94455	3.84918	6.52603e-10	16.431	1.24152	2.36447	1.70821e-06	dTDP-4-dehydrorhamno - se 3,5-epimerase
sigK	NC_005945	complement(4150337..4151050)	21.3874	2.10645	4.30632	8.74067e-12	25.4081	1.57934	2.98832	1.35374e-10	RNA polymerase - sporulation sigma factor SigK
spmB	NC_005945	1412239..1412769	10.8226	2.51953	5.73394	1.60971e-12	9.4478	1.36966	2.5841	9.89452e-06	spore maturation - protein SpmB
tenA_1	NC_005945	752355..753050	2.76379	2.06872	4.19515	2.3627e-05	3.15647	1.05389	2.07612	0.00383495	thiaminase II
BAS_RS17900	NC_005945	complement(3488874..3489377)	0.798068	4.0237	16.265	0.00388888	0.506958	1.83101	3.55786	0.0530946	sigma-70 family RNA - polymerase sigma factor
BAS_RS19410	NC_005945	complement(3782324..3782578)	2.5574	4.00652	16.0725	0.000788364	1.35	1.80159	3.48603	0.0670433	hypothetical - protein
BAS_RS27390	NC_005945	complement(3775260..3775430)	1.24131	4.96084	31.143	0.044395	0.418413	3.76596	13.604	0.157019	hypothetical - protein
ablA	NC_005945	2147670..2149091	321.339	2.29248	4.89896	0.00555564	29.9115	-0.0669648	-1.04751	0.817269	lysine - 2,3-aminomutase
acoB	NC_005945	complement(2582024..2583058)	2.19595	2.51515	5.71656	0.000171803	0.83485	0.625924	1.5432	0.16634	acetoin:2,6-dichloro - phenolindophenoloxidoreductase - subunit beta
acuC	NC_005945	4467874..4469040	223.317	1.81249	3.51249	0.00104141	78.0248	-0.136427	-1.09918	0.663365	acetoin utilization - protein AcuC
BAS_RS00345	NC_005945	64426..64499	1.75891	-3.09791	-8.56177	0.0315851	2.11004	-0.923709	-1.89699	0.307417
BAS_RS02350	NC_005945	453893..454078	2.32383	3.35214	10.2116	0.00376346	1.85671	0.509355	1.42341	0.420775	hypothetical - protein
BAS_RS02365	NC_005945	455735..455929	1.07566	3.08083	8.46101	0.0296402	0.929417	0.879584	1.83984	0.332375	hypothetical - protein
BAS_RS02375	NC_005945	456142..456396	1.99706	1.94567	3.85215	0.00971468	1.43496	0.375212	1.29703	0.542838	hypothetical - protein
BAS_RS02750	NC_005945	516984..517244	0.848579	3.15609	8.91409	0.0221704	0.59029	0.803038	1.74477	0.387319	stress-induced - protein
BAS_RS03075	NC_005945	581659..582375	0.262886	2.95435	7.75082	0.0361247	0.542053	0.890732	1.85412	0.230728	C39 family - peptidase
BAS_RS03360	NC_005945	complement(651149..652255)	18.7798	1.68697	3.21979	2.73386e-09	33.9197	-0.138496	-1.10076	0.65752	GerAB/ArcD/ProY - family transporter
BAS_RS03860	NC_005945	747432..747507	2.21576	-3.49786	-11.2969	0.0118401	1.47931	-0.906675	-1.87472	0.315156
BAS_RS04125	NC_005945	complement(789621..790091)	1.01186	2.30486	4.9412	0.00743764	1.23533	1.09065	2.1297	0.0782872	MarR family - transcriptional regulator
BAS_RS04420	NC_005945	841853..842167	10.6204	1.61166	3.05604	0.00223352	2.58511	0.56245	1.47678	0.279788	multidrug efflux - SMR transporter
BAS_RS04485	NC_005945	855188..855349	1.75116	2.75047	6.72935	0.0174809	1.55316	0.643016	1.56159	0.429294	hypothetical - protein
BAS_RS05035	NC_005945	973600..973884	0.714335	3.05846	8.33082	0.0250531	0.887284	0.0950557	1.06811	0.908021	DUF4176 - domain-containing protein"
BAS_RS05080	NC_005945	complement(982498..982737)	4.04777	2.14158	4.41244	0.000377561	3.33909	0.242802	1.18329	0.616143	DUF2798 - domain-containing protein
BAS_RS05095	NC_005945	984084..984284	2.78388	3.73555	13.3203	0.000698282	0.832743	1.39175	2.62396	0.140595	CsbD family protein
BAS_RS05100	NC_005945	984360..984611	7.66831	2.38578	5.22626	1.13633e-07	4.75691	0.447911	1.36406	0.257916	GlsB/YeaQ/YmgE - family stress response - membraneprotein
BAS_RS05475	NC_005945	1058655..1059008	1.08822	3.2653	9.61508	0.00768143	0.82742	0.25653	1.1946	0.700362	hypothetical - protein
BAS_RS05520	NC_005945	1067201..1067704	9.19874	1.67385	3.19065	3.13776e-05	3.77201	0.493624	1.40798	0.171739	GNAT family - N-acetyltransferase
BAS_RS05600	NC_005945	complement(1086043..1086237)	1.20271	1.95896	3.88781	0.0447616	1.1547	0.425346	1.34289	0.556006	hypothetical - protein
BAS_RS07205	NC_005945	complement(1385208..1385405)	1.49035	1.90151	3.73605	0.0324515	1.20854	0.328832	1.256	0.647767	hypothetical - protein
BAS_RS08970	NC_005945	1728426..1728626	1.43224	-1.66815	-3.17806	0.0329981	1.91733	1.11476	2.1656	0.0872538	hypothetical - protein
BAS_RS09085	NC_005945	1753982..1754191	3.56143	1.62646	3.08755	0.0050992	6.56747	0.273461	1.2087	0.465176	hypothetical - protein
BAS_RS09295	NC_005945	1803411..1804280	1.68519	2.28838	4.88506	2.66596e-05	1.85931	0.365967	1.28875	0.3379	LysR family - transcriptional regulator
BAS_RS09485	NC_005945	1842483..1843169	8.41048	1.66404	3.16902	2.73381e-07	108.839	-0.537842	-1.4518	0.137225	response regulator - transcription factor
BAS_RS10290	NC_005945	1981752..1985435	723.91	1.6058	3.04365	0.0119878	369.636	-0.145128	-1.10583	0.736481	nitrate reductase - subunit alpha
BAS_RS10370	NC_005945	complement(1999261..1999734)	270.672	2.02216	4.0619	0.000710522	39.4016	-0.234047	-1.17613	0.387753	precorrin-2 - dehydrogenase
BAS_RS10375	NC_005945	complement(1999727..2000437)	676.686	1.81505	3.51873	0.011698	131.638	-0.323098	-1.25101	0.323304	sirohydrochlorin - chelatase
BAS_RS10380	NC_005945	complement(2000434..2001858)	853.093	1.75318	3.371	0.00816094	287.643	-0.240149	-1.18111	0.485722	uroporphyrin-III - C-methyltransferase
BAS_RS10635	NC_005945	2059752..2060342	1.7958	1.62954	3.09415	0.00313313	1.83092	0.338661	1.26458	0.382163	EndoU - domain-containing protein
BAS_RS11080	NC_005945	2149088..2149360	185.741	2.60941	6.10254	0.000347555	18.5054	-0.210051	-1.15673	0.423485	YokU family protein
BAS_RS11730	NC_005945	2270404..2271090	1.51182	1.72379	3.30303	0.000491379	2.26539	0.39043	1.31078	0.311433	MOSC - domain-containing protein
BAS_RS11755	NC_005945	complement(2276738..2276998)	2.68721	1.6521	3.14292	0.00987302	2.14324	0.398699	1.31832	0.433842	hypothetical - protein
BAS_RS12060	NC_005945	2340983..2341774	1.35285	1.68295	3.21083	0.000831737	1.26801	0.678438	1.60041	0.129589	5-deoxy-glucuronate - isomerase
BAS_RS12335	NC_005945	2397400..2397741	2.37294	1.86964	3.65442	0.0022862	3.77628	0.723535	1.65122	0.0648393	PadR family - transcriptional regulator
BAS_RS12825	NC_005945	2498981..2499255	2.17503	2.17066	4.50231	0.00320232	1.90896	1.03842	2.05398	0.0583795	GNAT family - N-acetyltransferase"
BAS_RS13190	NC_005945	complement(2570973..2571230)	1.35874	2.16016	4.46966	0.013307	1.26663	1.02863	2.04008	0.171787	DUF3977 family - protein
BAS_RS13280	NC_005945	complement(2586385..2586765)	3.28381	2.17721	4.52278	7.94394e-05	4.36086	0.822187	1.76808	0.050236	DUF4181 - domain-containing protein
BAS_RS13345	NC_005945	complement(2595377..2596744)	5.09412	1.67707	3.19778	4.16549e-07	7.1078	0.528188	1.44212	0.0705251	chitin-binding - protein
BAS_RS14870	NC_005945	2876929..2877405	1.66295	2.00774	4.02151	0.00256304	2.2909	0.957665	1.94216	0.0826121	YndM family protein
BAS_RS15100	NC_005945	complement(2927718..2928230)	2.84556	1.83721	3.57319	0.000169735	1.5826	-0.228253	-1.17142	0.625558	carbonic anhydrase
BAS_RS15530	NC_005945	complement(3015588..3015800)	3.23374	1.9706	3.91932	0.0102384	2.01302	0.0211171	1.01474	0.97179	DUF2164 family - protein
BAS_RS15755	NC_005945	complement(3069315..3070055)	0.558201	4.04479	16.5045	0.00417175	0.51288	1.00488	2.00678	0.17286	DnaD domain protein
BAS_RS15865	NC_005945	complement(3090324..3090677)	3.80115	2.01567	4.04369	0.000115098	4.1285	0.614483	1.53101	0.125068	hypothetical - protein
BAS_RS15985	NC_005945	3112450..3112731	3.59059	1.59634	3.02376	0.00194479	3.42862	0.572077	1.48666	0.2056	DUF1292 - domain-containing protein
BAS_RS16135	NC_005945	3139475..3140656	17.5675	2.06662	4.18905	1.01169e-06	10.7128	0.549968	1.46405	0.0564962	MFS transporter
BAS_RS16150	NC_005945	3142367..3142606	1.98817	1.86247	3.6363	0.016643	1.23104	0.164836	1.12104	0.788587	DUF3923 family - protein
BAS_RS16535	NC_005945	complement(3219206..3219487)	1.83663	2.71496	6.56574	0.00261764	2.05817	0.713215	1.63945	0.245545	hypothetical - protein
BAS_RS16945	NC_005945	complement(3298795..3298986)	1.2228	5.08699	33.9889	0.03423	0.962823	0.0908869	1.06502	0.903917	hypothetical - protein
BAS_RS16950	NC_005945	complement(3299105..3299950)	1.13275	1.68339	3.21183	0.00112776	1.81833	0.533899	1.44784	0.165966	exonuclease
BAS_RS17060	NC_005945	complement(3325090..3325338)	2.76862	2.36722	5.15945	0.00070002	2.71781	0.761314	1.69503	0.174558	DUF1294 - domain-containing protein
BAS_RS17265	NC_005945	complement(3371119..3372975)	84.947	2.69701	6.48455	2.83501e-06	33.7946	0.192599	1.14282	0.531252	anaerobic - ribonucleoside triphosphate - reductase
BAS_RS17315	NC_005945	3378721..3378978	0.744614	4.78898	27.6457	0.0486189	0.850645	0.421945	1.33973	0.62704	hypothetical - protein
BAS_RS17425	NC_005945	3398219..3398647	12.4567	1.97914	3.94259	7.02959e-09	15.6282	0.525709	1.43964	0.0560012	cytidine deaminase
BAS_RS17680	NC_005945	complement(3450670..3451608)	1.39964	1.9809	3.94738	0.00021239	2.25611	0.00690477	1.0048	0.983186	phosphate/phosphite/ - phosphonate ABC - transportersubstrate-binding - protein
BAS_RS17795	NC_005945	complement(3473945..3474538)	1.40042	3.79719	13.9017	0.000176936	1.06126	0.465234	1.38054	0.336966	phage tail protein
BAS_RS17915	NC_005945	complement(3493514..3493762)	2.21784	2.51895	5.73165	0.00163675	1.36877	0.506059	1.42017	0.407215	hypothetical - protein
BAS_RS17950	NC_005945	complement(3498484..3499056)	1.16771	1.84521	3.59304	0.0045608	1.33094	0.202963	1.15106	0.681004	dUTPase
BAS_RS18270	NC_005945	3552764..3553233	1.17483	2.51876	5.73091	0.00194965	0.928674	1.28034	2.42896	0.0637617	hypothetical - protein"
BAS_RS19275	NC_005945	complement(3766174..3766449)	1.00732	1.82846	3.55159	0.0446302	1.27984	0.86514	1.82152	0.156668	phage gp6-like - head-tail connector protein
BAS_RS19355	NC_005945	complement(3776790..3777068)	1.5541	2.41886	5.34747	0.00971289	1.02546	1.502	2.83234	0.119797	hypothetical - protein
BAS_RS19425	NC_005945	complement(3783002..3783805)	2.78458	2.25153	4.76189	1.48145e-05	1.75624	0.689222	1.61241	0.0743812	ATP-binding protein
BAS_RS21065	NC_005945	complement(4065384..4065791)	0.720625	5.41864	42.7734	0.0243681	0.637568	1.41725	2.67075	0.084337	hypothetical - protein
BAS_RS21660	NC_005945	complement(4176480..4176707)	0.773089	2.84226	7.1714	0.0388072	1.39197	0.18474	1.13661	0.756414	membrane protein
BAS_RS22850	NC_005945	complement(4420058..4420360)	6.38733	2.70915	6.53934	1.97379e-07	9.52867	0.659748	1.57981	0.0558804	hypothetical - protein
BAS_RS23455	NC_005945	4521703..4521885	2.71558	2.35969	5.13259	0.00436541	4.34796	0.956077	1.94003	0.0606907	hypothetical - protein
BAS_RS23480	NC_005945	4527713..4527898	1.39141	2.62368	6.16322	0.0212897	1.23006	1.22347	2.33508	0.199184	hypothetical - protein
BAS_RS24120	NC_005945	4649254..4649388	1.31262	-2.81552	-7.03975	0.0116459	2.75139	0.692548	1.61613	0.238659	peptidase"
BAS_RS24435	NC_005945	4697408..4697869	6.87496	1.68765	3.22132	8.09372e-06	5.92663	0.418446	1.33649	0.206999	DUF523 - domain-containing protein
BAS_RS25025	NC_005945	complement(4797532..4797816)	9.34161	1.80462	3.49338	4.18156e-06	13.1534	0.238277	1.17958	0.404148	hypothetical - protein
BAS_RS25420	NC_005945	4871651..4871857	3.54602	1.59817	3.02759	0.00454933	2.53998	0.669491	1.59051	0.201749	DUF1657 - domain-containing protein
BAS_RS25500	NC_005945	complement(4885085..4885534)	2.39481	2.05682	4.16067	0.000109121	2.30098	0.42676	1.34421	0.329112	DUF4275 family - protein
BAS_RS27295	NC_005945	2496298..2496441	2.86996	-2.5688	-5.93317	0.00128648	2.93215	-1.03125	-2.04379	0.0681041	hypothetical - protein
BAS_RS27355	NC_005945	complement(3461152..3461322)	2.83802	2.07222	4.20535	0.00776509	2.53389	0.730873	1.65964	0.266695	hypothetical - protein
BAS_RS27370	NC_005945	3496406..3496570	7.79625	1.89381	3.71614	0.000691053	5.66759	0.870205	1.82792	0.0857305	hypothetical - protein
cggR	NC_005945	complement(4865716..4866744)	855.667	1.95644	3.88102	0.00685125	5162.26	-0.747544	-1.67893	0.23526	gapA - transcriptional regulator - CggR
copZ	NC_005945	complement(3534081..3534287)	3.02586	1.74825	3.35951	0.00617714	3.11971	0.924267	1.89772	0.0693472	copper chaperone - CopZ
cydB_2	NC_005945	4578773..4579801	847.06	1.96278	3.89811	0.00532199	208.349	-0.500818	-1.41502	0.0826618	cytochrome d - ubiquinol oxidase subunit II
fxsA	NC_005945	complement(4406289..4406678)	4.73354	2.12189	4.35264	2.2085e-06	5.52755	0.369767	1.29214	0.274191	membrane protein - FxsA
hutH	NC_005945	complement(3415135..3416652)	316.458	2.2129	4.63606	0.00411361	69.0947	0.368123	1.29067	0.359492	histidine - ammonia-lyase
hutU	NC_005945	complement(3413453..3415111)	558.419	2.72556	6.61418	0.000543346	101.286	0.82908	1.77655	0.0767527	urocanate hydratase
metE	NC_005945	3860040..3862328	229.396	2.61311	6.11822	0.000952916	32.5439	-0.0950221	-1.06808	0.751131	5-methyltetrahydropt - eroyltriglutamate--homocystein - e S-methyltransferase
moaD_1	NC_005945	1995617..1995850	29.208	1.74932	3.36201	0.00213324	28.0117	-0.0165928	-1.01157	0.955437	molybdopterin - converting factor subunit 1
moaD_2	NC_005945	complement(3327304..3327540)	0.857957	2.27552	4.84172	0.0459326	0.674884	1.58325	2.99644	0.125279	molybdopterin - converting factor subunit 1
narH	NC_005945	1985425..1986900	813.343	2.22259	4.6673	0.00419742	152.942	-0.125131	-1.09061	0.673975	nitrate reductase - subunit beta
narI	NC_005945	1987468..1988157	588.176	2.38802	5.2344	0.00275309	60.7093	0.0590606	1.04179	0.829064	respiratory nitrate - reductase subunit gamma
narJ	NC_005945	1986920..1987450	367.974	2.52256	5.74602	0.000363379	58.0567	-0.104905	-1.07542	0.722831	nitrate reductase - molybdenum cofactor - assemblychaperone
narK	NC_005945	1995931..1997100	678.102	2.40525	5.29728	0.00129125	89.7573	-0.255632	-1.19386	0.437487	nitrate transporter - NarK
nrdG	NC_005945	complement(3370671..3371122)	7.50387	2.96433	7.80464	1.20647e-05	2.55451	0.558204	1.47244	0.210679	anaerobic - ribonucleoside-triphosphate - reductaseactivating protein"
thyX	NC_005945	complement(3496700..3497458)	1.44635	1.80266	3.48862	0.000472375	1.29511	0.719234	1.64631	0.114841	FAD-dependent - thymidylate synthase
xth	NC_005945	complement(3540616..3541374)	1.85903	1.62857	3.09206	0.00257388	3.68635	0.387247	1.3079	0.323249	exodeoxyribonuclease - III
