# Supplementary material for: An RNA-binding protein acts as a major post-transcriptional modulator in Bacillus anthracis
Source: Nat Commun. 2022 Mar 21;13:1491. doi: 10.1038/s41467-022-29209-4 (PMC8938561; doi:10.1038/s41467-022-29209-4)
Supplement: Supplementary file 7 — Supplementary Dataset 3 [file 41467_2022_29209_MOESM7_ESM.xlsx]

## Sheet: Supplementary Data 3
Supplementary Data 3. Transcriptomic comparison between ‘205 and vehicle treatments of Bacillus anthracis WT. Genes significantly upregulated or downregulated following ‘205 treatment (50 µM) are shown. The fold change cutoff is ≥ 3 and the P-value cutoff is < 0.05.
Name	Chromosome	Region	Max group mean	Log₂ fold change	Fold change	P value	Gene Product	Functional category
trpA	NC_005945	1208712..1209488	4.05727	1.60104	3.03361	3.74063890973275E 10	tryptophan synthase subunit alpha	Amino acid metabolism
trpC	NC_005945	1206146..1206907	4.06783	2.37048	5.17113	5.55111512312578E 14	indole 3-glycerol phosphate synthase TrpC	amino acid metabolism
trpD	NC_005945	1205119..1206144	5.65286	2.21597	4.64593	0	anthranilate phosphoribosyltransferase	amino acid metabolism
trpE	NC_005945	1203120..1204538	4.7665	2.38286	5.2157	0	anthranilate synthase component I	amino acid metabolism
BAS_RS06220	NC_005945	1204535..1205122	6.39436	2.12187	4.35259	0	aminodeoxychorismate /anthranilate synthasecomponent II	amino acid metabolism
trpF	NC_005945	1206904..1207518	3.33486	1.91298	3.76587	2.19351758978803E 10	N-(5'phosphoribosyl) anthranilate isomerase	amino acid metabolism
aspA_2	NC_005945	1682744..1684183	934.594	1.80072	3.48394	0	aspartate ammonialyase	amino acid metabolism
prpD	NC_005945	2183685..2185121	96.8878	1.60823	3.04877	0	2-methylcitrate dehydratase	amino acid metabolism
gcvPB	NC_005945	complement(4048520..4049995)	2782.96	1.66249	3.16563	0	aminomethyl transfer ring glycine dehydrogenasesubunit 2	amino acid metabolism
gcvPA	NC_005945	complement(4049992..4051335)	2451.3	1.67179	3.1861	0	aminomethyl transfer ring glycine dehydrogenasesubunit 1	amino acid metabolism
glyA	NC_005945	complement(5047590..5048831)	756.798	1.66254	3.16574	0	serine hydroxymethyltransferase	amino acid metabolism
kynA	NC_005945	complement(2565030..2565869)	274.501	1.61194	3.05662	0	tryptophan 2,3-dioxygenase	amino acid metabolism
kynU	NC_005945	complement(2566535..2567821)	221.609	1.68732	3.22058	0	kynureninase	amino acid metabolism
sdaAB_1	NC_005945	complement(3046269..3046967)	6.5453	1.75758	3.38131	1.27242660852289E 12	L-serine ammonia lyase, iron sulfur dependent,subunit beta	amino acid metabolism
asnB_2	NC_005945	complement(1641221..1643044)	7.60175	1.73143	3.32057	0	asparagine synthase (glutamine hydrolyzing)	amino acid metabolism
BAS_RS11320	NC_005945	2186203..2187912	22.9744	1.81571	3.52034	0	acyl-CoA dehydrogenase	amino acid metabolism
BAS_RS11330	NC_005945	2188856..2190316	34.3716	2.04699	4.13244	0	CoA-acylating methylmalonate semialdehydedehydrogenase	amino acid metabolism
metI	NC_005945	4074987..4076099	45.2012	1.82136	3.53415	0	cystathionine gamma synthase/O-acetylhomoser inethiolyase	amino acid metabolism
metC	NC_005945	4076096..4077259	75.7461	2.014	4.03901	0	cystathionine beta-lyase	amino acid metabolism
rocD	NC_005945	complement(1123438..1124628)	2909.83	2.04019	4.11299	0	ornithine aminotransferase	amino acid metabolism
BAS_RS03290	NC_005945	634182..635372	1034.49	1.94908	3.86129	0	glycine C-acetyltransferase	amino acid metabolism
BAS_RS03295	NC_005945	635417..636380	1408.84	2.12647	4.36647	0	L-threonine 3-dehydrogenase	amino acid metabolism
pruA	NC_005945	317698..319245	9820.69	2.15869	4.46509	0	L-glutamate gamma-semialdehyde dehydrogenase	amino acid metabolism
rocF	NC_005945	152604..153497	853.025	2.17149	4.5049	0	arginase	amino acid metabolism
hppD	NC_005945	226839..227957	29.7621	1.71304	3.27851	0	4-hydroxyphenylpyruvate dioxygenase	amino acid metabolism
BAS_RS01270	NC_005945	228946..230118	44.1562	2.21916	4.65621	0	homogentisate 1,2-dioxygenase	amino acid metabolism
gudB	NC_005945	1430499..1431785	2020.27	2.41387	5.32903	0	NAD specific glutamate dehydrogenase	amino acid metabolism
BAS_RS11045	NC_005945	2141196..2142506	19.4066	2.42595	5.37382	0	aspartate aminotransferase family protein	amino acid metabolism
ald_2	NC_005945	complement(4429906..4431039)	1779.47	2.30084	4.92746	0	alanine dehydrogenase	amino acid metabolism
ald_1	NC_005945	604508..605641	1893.13	2.64876	6.27128	0	alanine dehydrogenase	amino acid metabolism
BAS_RS20640	NC_005945	complement(3995834..3997153)	9902.62	2.92494	7.59444	0	2-oxo acid dehydrogenase subunit E2	amino acid metabolism
bfmBAB	NC_005945	complement(3997169..3998152)	7122.71	2.8967	7.4472	0	3-methyl 2-oxobutanoate dehydrogenase subunit beta	amino acid metabolism
bfmBAA	NC_005945	complement(3998166..3999167)	4764.7	2.70089	6.50205	0	3-methyl 2-oxobutanoate dehydrogenase subunit alpha	amino acid metabolism
lpdA_3	NC_005945	complement(3999195..4000616)	5962.06	2.75808	6.76495	0	dihydrolipoyl dehydrogenase	amino acid metabolism
BAS_RS20660	NC_005945	complement(4000621..4001724)	4516.68	2.80185	6.97334	0	butyrate kinase	amino acid metabolism
BAS_RS20665	NC_005945	complement(4001812..4002912)	16146.2	3.13304	8.77283	0	leucine dehydrogenase	amino acid metabolism
yqiS	NC_005945	complement(4002947..4003846)	15934.1	3.36966	10.3364	0	phosphate butyryltransferase	amino acid metabolism
BAS_RS01880	NC_005945	357064..358293	117.541	2.9062	7.49641	0	S-methyl 5-thioribose kinase	amino acid metabolism
mtnA_1	NC_005945	358306..359349	221.538	3.20329	9.21054	0	S-methyl 5-thioribos e1 phosphate isomerase	amino acid metabolism
megL	NC_005945	complement(4458681..4459856)	28.2087	3.6685	12.7153	0	methionine gamma lyase	amino acid metabolism
aspA_3	NC_005945	complement(2882279..2883709)	70.6624	3.62918	12.3735	0	aspartate ammonia lyase	Amino acid metabolism
ansA_2	NC_005945	complement(2883763..2884767)	34.757	3.47183	11.095	0	asparaginase	Amino acid metabolism
carB	NC_005945	complement(3703194..3706412)	143.342	2.58484	5.99948	0	carbamoyl phosphate synthase large subunit	amino acid metabolism
carA	NC_005945	complement(3706397..3707494)	70.8168	2.33866	5.05831	0	glutamine hydrolyzing carbamoyl phosphatesynthase small subunit	amino acid metabolism
BAS_RS15645	NC_005945	complement(3043743..3045062)	11.0904	1.70679	3.26434	0	septum formation initiator	amino acid transport
BAS_RS17190	NC_005945	complement(3354989..3356251)	24.7315	4.07565	16.8613	0	dicarboxylate/amino acid:cation symporter	amino acid transport
BAS_RS03650	NC_005945	complement(712648..714039)	54.8996	1.76608	3.40129	0	amino acid permease	amino acid transport
BAS_RS04480	NC_005945	complement(853585..855015)	23.4656	2.00579	4.01608	0	amino acid permease	amino acid transport
BAS_RS04515	NC_005945	863709..864506	59.8939	1.76114	3.38965	0	amino acid ABC transporter substrate binding protein	amino acid transport
BAS_RS21935	NC_005945	4232400..4232834	8.71467	1.70676	3.26427	2.10967014968588E 08	branched chain amino acid ABC transportersubstrate binding protein	amino acid transport
BAS_RS14650	NC_005945	2834416..2835882	61.216	1.67716	3.19799	0	amino acid permease	amino acid transport
brnQ_7	NC_005945	complement(4355521..4356846)	39.2437	1.64852	3.13513	0	branched chain amino acid transport system II carrier protein	amino acid transport
treP	NC_005945	646910..648337	1581	3.00617	8.03429	0	PTS system trehalose specific EIIBC component	carbohydate metabolism
treC	NC_005945	648351..650012	1500.59	3.22868	9.37411	0	alpha, alpha-phosphotrehalase	carbohydate metabolism
BAS_RS09030	NC_005945	1740432..1741283	2.38358	1.82782	3.55001	1.02741332397294E 06	GNAT family N-acetyltransferase	carbohydate metabolism
BAS_RS16460	NC_005945	complement(3205696..3206457)	1.25745	1.62702	3.08875	0.00136956	glycosyltransferase	carbohydate metabolism
BAS_RS23990	NC_005945	complement(4619627..4620643)	55.4102	2.04498	4.12669	0	sugar kinase	carbohydrate metabolism
BAS_RS09055	NC_005945	1745798..1747312	417.914	1.70563	3.26172	0	succinate CoA transferase	carbohydrate metabolism
BAS_RS12040	NC_005945	2335332..2336795	7.09081	1.65913	3.15825	0	CoA acylating methylmalonate semialdehydedeh ydrogenase	carbohydrate metabolism
fdhF_1	NC_005945	598681..601617	338.467	1.78386	3.44346	0	formate dehydrogenase subunit alpha	carbohydrate metabolism
prpB	NC_005945	2185140..2186048	113.263	1.83044	3.55645	0	methylisocitrate lyase	carbohydrate metabolism
phaC	NC_005945	1274263..1275348	193.354	1.85471	3.61678	0	class III poly(R) hydroxyalkanoic acid synthase subunit PhaC	carbohydrate metabolism
malL	NC_005945	complement(3874248..3875924)	11.62	1.96538	3.90516	0	oligo 1,6-glucosidase	carbohydrate metabolism
BAS_RS02020	NC_005945	384069..385733	3.25738	1.76023	3.38752	1.11022302462516E 16	alpha glucosidase	carbohydrate metabolism
BAS_RS10200	NC_005945	1965290..1966978	988.049	1.99597	3.98883	0	formate tetrahydrofolate ligase	carbohydrate metabolism
gndA	NC_005945	165247..166656	324.007	2.17633	4.52002	0	NADP dependent phosphogluconate dehydrogenase	carbohydrate metabolism
BAS_RS01890	NC_005945	359404..360045	346.426	3.58188	11.9744	0	L-fuculose phosphate aldolase	carbohydrate metabolism
rbsK	NC_005945	683107..684003	711.604	2.88174	7.3704	0	ribokinase	carbohydrate metabolism
rbsD	NC_005945	684000..684395	98.4855	2.1797	4.5306	0	D-ribose pyranase	carbohydrate metabolism
fsa_1	NC_005945	687812..688459	5220.5	3.7182	13.161	0	fructose-6-phosphate aldolase	carbohydrate metabolism
chbG	NC_005945	complement(4930731..4931435)	26.1437	4.21815	18.6118	0	chitin disaccharide deacetylase	carbohydrate metabolism
celF	NC_005945	complement(4931485..4932810)	139.117	4.28462	19.4895	0	6-phospho-beta-glucosidase	carbohydrate metabolism
glpK	NC_005945	1015402..1016892	6330.08	6.19255	73.1379	0	glycerol kinase GlpK	carbohydrate metabolism
glpD	NC_005945	1017026..1018708	9095.63	5.53482	46.3603	0	aerobic glycerol-3-phosphate dehydrogenase	carbohydrate metabolism
BAS_RS23025	NC_005945	4445710..4446513	2027.46	2.03107	4.08708	0	NAD kinase	carbohydrate metabolism
gpmA	NC_005945	2315507..2316244	405.971	2.69489	6.47503	0	2,3-diphosphoglycerate dependent phosphoglycerate mutase	carbohydrate metabolism
pckA	NC_005945	4555133..4556719	4459.18	5.72108	52.7491	0	phosphoenolpyruvate carboxykinase (ATP)	carbohydrate metabolism
BAS_RS22720	NC_005945	complement(4389653..4390681)	3589.76	5.77847	54.8901	0	glyceraldehyde-3-phosphate dehydrogenase	carbohydrate metabolism
pyc	NC_005945	complement(3809480..3812926)	2905.25	2.48536	5.59976	0	pyruvate carboxylase	carbohydrate metabolism
adhE	NC_005945	complement(4176834..4179437)	746.166	2.4624	5.51134	0	bifunctional acetaldehyde CoA/alcoholdehydrogenase	carbohydrate metabolism
BAS_RS09325	NC_005945	complement(1809442..1810386)	120.861	2.41213	5.3226	0	L-lactate dehydrogenase	carbohydrate metabolism
gap	NC_005945	complement(4864685..4865689)	12875.1	3.43916	10.8465	0	type I glyceraldehyde-3-phosphate dehydrogenase	carbohydrate metabolism
cggR	NC_005945	complement(4865716..4866744)	5162.26	4.47738	22.2754	0	gapA transcriptional regulator CggR (repressor)	carbohydrate metabolism
ugpC_2	NC_005945	3876186..3877286	33.2899	2.06421	4.18205	0	sn glycerol-3-phosphate ABC transporter ATP binding protein UgpC	carbohydrate transport
gntP_1	NC_005945	163636..164982	258.001	2.14916	4.43568	0	gluconate permease GntP	carbohydrate transport
lrgA	NC_005945	complement(5179309..5179740)	569.652	3.16418	8.96424	0	antiholin like murein hydrolase modulator LrgA	carbohydrate transport
lrgB	NC_005945	complement(5178582..5179274)	1104.56	2.78269	6.88132	9.76996261670138E 15	antiholin like protein LrgB	carbohydrate transport
glpT	NC_005945	complement(678284..679633)	126.447	3.09844	8.56494	0	glycerol-3-phosphate transporter	carbohydrate transport
glpF	NC_005945	1014567..1015388	688.048	5.21407	37.1186	0	glycerol uptake facilitator protein GlpF	carbohydrate transport
BAS_RS03375	NC_005945	654598..655569	106.169	1.65584	3.15106	0	phosphotransferase	carbohydrate transport
BAS_RS02025	NC_005945	385906..387543	12.0321	2.07286	4.2072	0	PTS transporter subunit EIIC	carbohydrate transport
BAS_RS04220	NC_005945	807813..808133	5.24297	3.29389	9.8075	5.59976509606486E 10	PTS lactose/cellobiose transporter subunit IIA	carbohydrate transport
BAS_RS04225	NC_005945	808135..808440	11.3261	3.6542	12.5899	0	PTS sugar transporter subunit IIB	carbohydrate transport
BAS_RS04230	NC_005945	808523..809833	11.5267	3.78991	13.8317	0	PTS sugar transporter subunit IIC	carbohydrate transport
BAS_RS25715	NC_005945	complement(4932814..4933137)	4.96828	2.56789	5.92941	1.92486915295831E 10	PTS lactose/cellobiose transporter subunit IIA	carbohydrate transport
celB_1	NC_005945	complement(4933321..4934628)	118.953	2.92497	7.59459	0	PTS cellobiose transporter subunit IIC	carbohydrate transport
BAS_RS25725	NC_005945	complement(4934645..4934947)	43.9514	2.28179	4.8628	0	PTS sugar transporter subunit IIB	carbohydrate transport
BAS_RS03095	NC_005945	587121..588467	13.1086	4.04089	16.46	0	2-hydroxycarboxylate transporter family protein	carbohydrate transport
BAS_RS16790	NC_005945	complement(3265744..3266688)	65.651	2.2095	4.62516	0	glycerophosphodiester phosphodiesterase	cell structure
glmS	NC_005945	157875..159677	2446.99	2.54367	5.83069	0	glutamine fructose-6-phosphate transaminase(isomerizing)	cell structure
uppP_2	NC_005945	1329944..1330735	198.878	2.42984	5.38834	0	undecaprenyl diphosphate phosphatase UppP	cell structure
BAS_RS10555	NC_005945	2038536..2039063	2.05975	1.69068	3.22809	0.000823599	UDP-N-acetylmuramoyl tripeptide D alanyl D alanine ligase"	cell structure
mltG	NC_005945	complement(4190678..4191748)	50.8391	1.64256	3.1222	0	endolytic transglycosylase MltG	cell structure
BAS_RS12115	NC_005945	2351108..2352340	38.8033	1.87261	3.66195	0	N-acetylmuramoylL alanine amidase	cell structure
rpmG_2	NC_005945	complement(4082927..4083076)	713.085	1.82768	3.54966	0	50S ribosomal protein L33	cell structure
cpdB	NC_005945	complement(3967116..3969458)	330.457	1.63384	3.10338	0	bifunctional 2',3'-cyclic nucleotide 2' phosphodiesterase/3' nucleotidase	DNA replication/repair
BAS_RS26320	NC_005945	complement(5059109..5059693)	14.5173	1.61009	3.05271	3.10862446895044E 15	thymidine kinase	DNA replication/repair
BAS_RS14680	NC_005945	complement(2839076..2839555)	1.95014	1.96292	3.89849	0.00106728	8-oxo dGTP diphosphatase	DNA replication/repair
xth	NC_005945	complement(3540616..3541374)	2.3821	1.92411	3.79504	1.22292886950426E 06	exodeoxyribonuclease III	DNA replication/repair
pyrE	NC_005945	complement(3700162..3700794)	146.257	1.93268	3.81763	0	orotate phosphoribosyltransferase	DNA replication/repair
pyrF	NC_005945	complement(3700791..3701507)	119.415	1.90014	3.7325	0	orotidine 5' phosphate decarboxylase	DNA replication/repair
pyrD	NC_005945	complement(3701492..3702421)	217.737	2.28837	4.88503	0	dihydroorotate oxidase B catalytic subunit	DNA replication/repair
pyrK	NC_005945	complement(3702418..3703197)	140.532	2.70167	6.50553	0	dihydroorotate oxidase B electron transfersubunit	DNA replication/repair
pyrC	NC_005945	complement(3707491..3708777)	20.19	2.27851	4.85177	0	dihydroorotase	DNA replication/repair
BAS_RS14290	NC_005945	complement(2767340..2768527)	1.76039	1.67778	3.19935	7.87525277046175E 06	RNA splicing ligase RtcB	DNA replication/repair
BAS_RS20010	NC_005945	3887730..3888506	11.3605	1.80889	3.50373	0	3-hydroxybutyrate dehydrogenase	electron transfer
nuoN	NC_005945	complement(5023903..5025423)	38.967	2.01933	4.05396	0	NADH quinone oxidoreductase subunit NuoN	electron transfer
BAS_RS26125	NC_005945	complement(5025425..5026918)	83.2762	2.33127	5.0325	0	NADH quinone oxidoreductase subunit M	electron transfer
nuoL	NC_005945	complement(5026915..5028777)	52.7258	2.30075	4.92716	0	NADH quinone oxidoreductase subunit L	electron transfer
gerKC	NC_005945	complement(650044..651168)	58.5888	2.90094	7.46911	0	spore germination protein GerKC	germination
BAS_RS03360	NC_005945	complement(651149..652255)	31.5256	2.38248	5.21433	0	GerAB/ArcD/ProY family transporter	germination
BAS_RS04610	NC_005945	884513..886069	3.31382	1.73491	3.32858	2.64854804754577E 12	fatty acid CoA ligase	lipid metabolism
BAS_RS10225	NC_005945	complement(1969859..1970497)	28.3652	1.58769	3.00567	0	zinc dependent phospholipase C family protein	lipid metabolism
iolC	NC_005945	2334256..2335254	3.71961	1.7134	3.27934	2.12347917027955E 11	5-dehydro 2-deoxygluconokinase	lipid metabolism
acdA	NC_005945	complement(5070204..5071343)	54.1726	1.81478	3.51806	0	acyl CoA dehydrogenase AcdA	lipid metabolism
etfA	NC_005945	complement(4327379..4328356)	632.541	2.06253	4.17719	0	electron transfer flavoprotein subunit alpha	lipid metabolism
BAS_RS22425	NC_005945	complement(4329245..4330021)	620.587	2.14095	4.41053	0	enoyl CoA hydratase	lipid metabolism
fabG_1	NC_005945	complement(3320506..3321246)	18.2738	2.18392	4.54387	0	3-oxoacyl ACP reductase FabG	lipid metabolism
atoD	NC_005945	2142503..2143201	7.7927	2.19487	4.57848	0	acetate CoA transferase subunit alpha	lipid metabolism
BAS_RS11055	NC_005945	2143186..2143848	7.94188	2.33765	5.05479	0	CoA transferase subunit B	lipid metabolism
BAS_RS12205	NC_005945	2370427..2371572	20.0254	2.60944	6.10267	0	acyl CoA dehydrogenase	lipid metabolism
BAS_RS12210	NC_005945	2371588..2372925	22.4166	2.46028	5.50325	0	acetyl CoA carboxylase biotin carboxylasesubunit	lipid metabolism
mvaB	NC_005945	2373189..2374100	10.3564	1.75195	3.36813	0	hydroxymethylglutaryl CoA lyase	lipid metabolism
BAS_RS12225	NC_005945	2374105..2374893	9.89525	2.25386	4.76958	0	enoyl CoA hydratase	lipid metabolism
BAS_RS12230	NC_005945	2374896..2376437	14.9789	2.05047	4.14242	0	acyl CoA carboxylase subunit beta	lipid metabolism
BAS_RS12235	NC_005945	2376487..2378427	11.2097	1.86178	3.63457	0	AMP binding protein	lipid metabolism
BAS_RS22755	NC_005945	complement(4399066..4399539)	374.494	2.48311	5.59102	0	enoyl CoA hydratase	lipid metabolism
BAS_RS16410	NC_005945	complement(3193759..3195261)	7.65871	2.57141	5.9439	0	acyl CoA ligase	lipid metabolism
BAS_RS25040	NC_005945	4798963..4799469	218.375	1.60561	3.04325	0	ferritin	metal homeostasis
BAS_RS19665	NC_005945	complement(3825927..3826055)	43.6595	5.29435	39.2426	0	GapA binding peptide SR1P	non transcriptional regulation
BAS_RS19670	NC_005945	complement(3826101..3826229)	22.9171	5.77522	54.7665	0	GapA binding peptide SR1P	non transcriptional regulation
BAS_RS19675	NC_005945	complement(3826289..3826417)	23.1336	5.5301	46.2091	0	GapA binding peptide SR1P	non transcriptional regulation
BAS_RS06175	NC_005945	complement(1196639..1197061)	1305.28	1.82934	3.55376	0	GNAT family N acetyltransferase	non transcriptional regulation
BAS_RS10195	NC_005945	1964516..1965226	23.8771	2.12676	4.36735	0	class I SAM dependent methyltransferase	non transcriptional regulation
BAS_RS23005	NC_005945	complement(4442637..4443623)	32.2072	1.79475	3.46956	0	class I SAM dependent methyltransferase	non transcriptional regulation
BAS_RS08615	NC_005945	1652786..1653445	1.82571	1.71699	3.2875	0.000100665	class I SAM dependent methyltransferase	non transcriptional regulation
BAS_RS24470	NC_005945	4701429..4702499	640.442	1.60874	3.04986	0	NAD(P)/FAD dependent oxidoreductase	other metabolism
BAS_RS11325	NC_005945	2187929..2188819	13.9197	1.95462	3.87613	0	NAD(P)-dependent oxidoreductase	other metabolism
BAS_RS21550	NC_005945	complement(4156230..4157615)	15.3374	2.22579	4.67767	0	alkaline phosphatase	other metabolism
BAS_RS07890	NC_005945	1510983..1511708	78.4957	2.14817	4.43264	0	magnesium transporter	other transport
BAS_RS04400	NC_005945	complement(838954..839865)	16.0348	2.21928	4.65661	0	DMT family transporter	other transport
BAS_RS16095	NC_005945	complement(3131963..3132721)	12.7746	2.28765	4.8826	0	ABC transporter ATP binding protein	other transport
BAS_RS18485	NC_005945	complement(3600132..3601046)	293.862	2.2678	4.8159	0	ABC transporter permease	other transport
BAS_RS18490	NC_005945	complement(3601091..3602149)	132.367	2.01335	4.03718	0	ABC transporter permease	other transport
BAS_RS18500	NC_005945	complement(3603777..3604844)	1604.64	2.59804	6.05465	0	BMP family ABC transporter substrate bindingprotein	other transport
rbsA	NC_005945	684414..685898	901.589	3.16694	8.98138	0	ribose ABC transporter ATP binding protein RbsA	other transport
rbsC	NC_005945	685901..686836	4317.17	3.42589	10.7472	0	ribose ABC transporter permease	other transport
rbsB	NC_005945	686851..687777	3915.53	3.40511	10.5935	0	ribose ABC transporter substrate binding proteinRbsB	other transport
BAS_RS11380	NC_005945	2200248..2201450	848.331	1.94762	3.85737	6.82676137842009E 13	OFA family MFS transporter, putative oxalate:formate antiporter	Other transport
hitP	NC_005945	1840643..1842403	412.363	6.60139	97.0996	0	ABC transporter ATP binding protein HitP	other transport
BAS_RS26835	NC_005945	5173009..5176125	900.318	5.08133	33.8557	0	efflux RND transporter permease subunit	other transport
BAS_RS01230	NC_005945	222033..222956	3.05946	1.74324	3.34785	2.81764316212296E 07	ABC transporter permease	other transport
kdpC	NC_005945	765537..766118	54.3719	1.65785	3.15547	0	K(+) transporting ATPase subunit C	other transport
BAS_RS04765	NC_005945	923599..924549	21.3017	2.20123	4.59872	6.43929354282591E 14	ABC transporter permease, peptide/nickel transport system	other transport
BAS_RS04770	NC_005945	924556..925407	29.7155	2.05056	4.14268	0	ABC transporter permease	other transport
BAS_RS04775	NC_005945	925434..926426	48.3778	1.62504	3.08451	0	ABC transporter ATP binding protein	other transport
BAS_RS17795	NC_005945	complement(3473945..3474538)	0.648271	2.61279	6.11684	0.0042751	phage tail protein	phage related
BAS_RS09845	NC_005945	1909590..1909868	11.2455	1.99626	3.98965	3.44738126933919E 10	transposase	phage related
BAS_RS17985	NC_005945	complement(3502565..3503047)	0.807948	2.60099	6.06704	0.00122074	siphovirus Gp157 family protein	phage related
BAS_RS03760	NC_005945	734156..735055	110.126	2.65673	6.30603	0	phosphate ABC transporter substrate bindingprotein PstS	phosphate transport
pstC_1	NC_005945	735126..736016	72.0129	2.67436	6.38355	0	phosphate ABC transporter permease subunit PstC	phosphate transport
pstA_1	NC_005945	736019..736939	79.7453	2.68598	6.43517	0	phosphate ABC transporter permease PstA	phosphate transport
phoU	NC_005945	complement(4085877..4086533)	68.6176	2.18261	4.53974	0	phosphate signaling complex protein PhoU	phosphate transport
pstB	NC_005945	complement(4086689..4087504)	132.106	2.90849	7.50831	0	phosphate ABC transporter ATP binding protein	phosphate transport
pstA_2	NC_005945	complement(4087533..4088399)	141.958	2.48557	5.60057	0	phosphate ABC transporter permease PstA	phosphate transport
pstC_2	NC_005945	complement(4088401..4089351)	184.466	2.16137	4.4734	0	phosphate ABC transporter permease subunit PstC	phosphate transport
phoX	NC_005945	complement(4089379..4090296)	147.668	2.1979	4.58812	0	phosphate ABC transporter substrate bindingprotein PhoX	phosphate transport
BAS_RS04200	NC_005945	complement(801096..802751)	208.095	2.04354	4.12256	0	Na/Pi cotransporter family protein	phosphate transport
BAS_RS17680	NC_005945	complement(3450670..3451608)	1.9298	2.38758	5.23279	7.581517835753E 08	phosphate/phosphite/phosphonate ABC transportersubstrate binding protein	phosphate transport
BAS_RS11060	NC_005945	2143864..2145132	6.42074	1.75357	3.37191	0	peptidase	protein folding and degradation
groEL	NC_005945	258879..260513	16267.2	1.58715	3.00456	0	chaperonin GroEL	protein folding and degradation
groES	NC_005945	258556..258840	9854.27	1.69799	3.24448	0	co chaperone GroES	protein folding and degradation
BAS_RS16465	NC_005945	complement(3206800..3207453)	64.3587	1.70953	3.27054	0	CPBP family intramembrane metalloprotease	protein folding and degradation
BAS_RS10895	NC_005945	2107825..2108262	37.3739	1.67715	3.19797	0	Hsp20/alpha crystallin family protein	stress response
ablB	NC_005945	2145129..2145974	29.6748	1.67994	3.20415	0	putative beta lysine N-acetyltransferase	stress response
ndk	NC_005945	1450964..1451410	5156.5	3.28791	9.76693	0	nucleoside diphosphate kinase	stress response
sodA_1	NC_005945	complement(4094251..4094862)	1418.61	2.62428	6.16578	0	superoxide dismutase	stress response
sodA_2	NC_005945	5187302..5187928	41040.9	4.06442	16.7306	0	superoxide dismutase	stress response
HitS	NC_005945	1843166..1844239	119.109	5.31514	39.8122	0	histidine kinase HitS	stress response
HitR	NC_005945	1842483..1843169	108.839	5.30219	39.4565	0	response regulator HitR	stress response
kdpD	NC_005945	766175..767329	1.65644	1.7654	3.39969	1.43313e-05	sensor histidine kinase KdpD	stress response
acnA	NC_005945	complement(3380768..3383491)	3010.3	2.14958	4.43698	0	aconitate hydratase AcnA, Aconitase	TCA cycle
odhA	NC_005945	complement(1224573..1227440)	3199.67	1.87058	3.6568	0	2 oxoglutarate dehydrogenase E1 component	TCA cycle
odhB	NC_005945	complement(1223181..1224437)	4436.86	2.33035	5.02929	0	2 oxoglutarate dehydrogenase complex dihydrolipoyl lysine residue succinyltransferase	TCA cycle
sucD	NC_005945	complement(3652177..3653079)	2677.93	2.22382	4.6713	0	succinate CoA ligase subunit alpha	TCA cycle
sucC	NC_005945	complement(3653100..3654260)	3170.05	2.47527	5.56072	0	ADP forming succinate CoA ligase subunit beta	TCA cycle
aceA	NC_005945	1106182..1107459	41.5384	1.65501	3.14926	0	isocitrate lyase	TCA cycle
BAS_RS14175	NC_005945	2741840..2743342	526.96	1.86453	3.6415	0	malate:quinone oxidoreductase, mqo	TCA cycle
malS	NC_005945	1684259..1685971	691.899	2.05386	4.15216	0	oxaloacetate decarbo xylating malate dehydrogenase	TCA cycle
mdh	NC_005945	complement(4399756..4400694)	4717.6	2.05377	4.15188	0	malate dehydrogenase	TCA cycle
icd	NC_005945	complement(4400714..4402006)	3493.57	1.79529	3.47086	0	NADP dependent isocitrate dehydrogenase	TCA cycle
sdhA	NC_005945	complement(4321621..4323414)	3030.41	1.95439	3.87553	0	succinate dehydrogenase flavoprotein subunit	TCA cylcle
sdhB	NC_005945	complement(4320867..4321628)	4875.22	1.95974	3.88992	0	succinate dehydrogenase iron sulfur subunit	TCA cylcle
sdhC	NC_005945	complement(4323428..4324054)	1678.58	1.80675	3.49854	0	succinate dehydrogenase cytochrome B558	TCA cylcle
fumA	NC_005945	442570..444147	554.037	2.12348	4.35743	0	class I fumarate hydratase	TCA cylcle
fumC	NC_005945	1655437..1656825	93.2749	2.00886	4.02463	0	class II fumarate hydratase	TCA cylcle
BAS_RS03100	NC_005945	588527..589726	9.44456	2.7329	6.64791	0	malate dehydrogenase	TCA cylcle
gpsB	NC_005945	1488700..1489038	480.884	1.59867	3.02864	0	cell division regulator GpsB	transcription regulation
BAS_RS25385	NC_005945	complement(4867136..4868443)	399.192	1.63738	3.111	0	RNA polymerase factor sigma 54	transcription regulation
dhaS_2	NC_005945	3318971..3320455	133.314	1.93645	3.82762	0	dihydroxyacetone kinase transcriptionalactivator DhaS	transcription regulation
BAS_RS18505	NC_005945	complement(3604934..3605659)	461.991	2.31062	4.96095	0	GntR family transcriptional regulator	transcription regulation
BAS_RS11945	NC_005945	2314857..2315339	563.542	2.70535	6.52216	0	winged helix turn helix transcriptionalregulator	transcription regulation
rbsR	NC_005945	682101..683093	598.312	2.71755	6.57754	0	ribose operon transcriptional repressor RbsR	transcription regulation
BAS_RS26830	NC_005945	complement(5171996..5172868)	73.1337	2.91858	7.561	0	TetR/AcrR family transcriptional regulator	transcription regulation
ansR	NC_005945	2884951..2885328	7.09037	1.95422	3.87505	3.82982978663904E 10	HTH-type transcriptional regulator AnsR (repressor)	transcription regulation
BAS_RS24920	NC_005945	complement(4776940..4777161)	2.75639	3.25818	9.56773	0.000230649	helix-turn-helix transcriptional regulator	transcription regulation
BAS_RS11370	NC_005945	2198986..2199285	10.5623	2.5402	5.81672	6.86540047034612E 10	winged-helix-turn-helix transcriptionalregulator	transcription regulation
BAS_RS03660	NC_005945	715744..715944	2.64522	2.14324	4.41754	0.00386746	helix-turn-helix transcriptional regulator	transcription regulation
BAS_RS09295	NC_005945	1803411..1804280	1.22083	1.76615	3.40145	0.000324636	LysR family transcriptional regulator	transcription regulation
BAS_RS13370	NC_005945	complement(2600375..2600710)	7.1843	1.72895	3.31486	3.82748081007023E 08	MmcQ/YjbR family DNA binding protein	transcription regulation
BAS_RS06680	NC_005945	1294220..1294666	9.59877	1.6734	3.18966	4.42327063865378E 10	MarR family transcriptional regulator, MhqR	transcription regulation
BAS_RS09390	NC_005945	complement(1822924..1823712)	2.71663	1.59046	3.01146	1.4058e-06	LysR family transcriptional regulator	transcription regulation
BAS_RS22540	NC_005945	complement(4353839..4354297)	1.885	1.59141	3.01343	0.00189844	cell surface protein	unknown
BAS_RS06180	NC_005945	complement(1197063..1197581)	1007.4	1.61699	3.06734	0	hypothetical protein	unknown
BAS_RS06185	NC_005945	complement(1197674..1198405)	340.866	1.68473	3.2148	0	esterase family protein	unknown
BAS_RS13775	NC_005945	complement(2671607..2672251)	2.43071	1.62614	3.08686	3.29133111320878E 07	YjgB family protein	unknown
BAS_RS23995	NC_005945	complement(4620636..4621391)	49.0833	1.72746	3.31144	0	KDGP aldolase family protein	unknown
BAS_RS24000	NC_005945	complement(4621393..4622496)	22.3057	1.632	3.09941	0	DgaE family pyridoxal phosphate dependent ammonialyase	unknown
BAS_RS20060	NC_005945	3896935..3897210	9.22871	1.8017	3.48632	1.37377254016968E 09	hypothetical protein	unknown
BAS_RS08535	NC_005945	1638211..1638582	166.589	1.93655	3.82788	0	hypothetical protein	unknown
ffs	NC_005945	25116..25380	7900.7	2.04983	4.14058	0	signal recognition particle sRNA	unknown
BAS_RS00995	NC_005945	178409..179173	27.5676	2.08286	4.23647	0	lipoprotein	unknown
BAS_RS01265	NC_005945	228024..228980	30.4793	2.03593	4.10088	0	fumarylacetoacetate hydrolase family protein	unknown
BAS_RS03415	NC_005945	662305..662739	1.34896	2.41923	5.34885	2.74649e-05	HIT family protein	unknown
BAS_RS00905	NC_005945	157677..157862	25.0086	3.0076	8.04227	1.11022302462516E 16	hypothetical protein	unknown
BAS_RS04235	NC_005945	809809..810087	9.96034	5.43711	43.3245	0	hypothetical protein	unknown
BAS_RS04240	NC_005945	810077..811162	19	4.51525	22.8679	0	DUF871 domain containing protein	unknown
BAS_RS23660	NC_005945	complement(4559532..4559855)	4.25423	1.74422	3.35014	0.000331545	iron sulfur cluster biosynthesis family protein	unknown
BAS_RS09495	NC_005945	complement(1844264..1844851)	9.51261	3.71292	13.1129	0	DUF3139 domain containing protein	unknown
BAS_RS05555	NC_005945	1073525..1073776	2.14233	4.37661	20.7726	0.000800823	hypothetical protein	unknown
BAS_RS14890	NC_005945	complement(2880201..2880884)	5.88599	2.15679	4.45923	1.73194791841524E 14	hypothetical protein	unknown
BAS_RS17580	NC_005945	complement(3431055..3431630)	2.71921	2.09362	4.26818	4.42264e-06	hypothetical protein	unknown
BAS_RS17590	NC_005945	3432919..3433284	20.0441	1.84726	3.59817	2.22044604925031E 15	CidA/LrgA family holin like protein	unknown
BAS_RS17595	NC_005945	3433281..3433958	67.8758	3.23995	9.44761	0	LrgB family protein	unknown
BAS_RS18940	NC_005945	3699166..3699420	14.8014	1.77447	3.42112	1.04708908210682E 10	YbeF family protein	unknown
BAS_RS18945	NC_005945	3699443..3700120	26.5467	1.941	3.83973	0	HAD family hydrolase	unknown
BAS_RS22850	NC_005945	complement(4420058..4420360)	5.16759	2.33932	5.06066	5.57163641112801E 07	hypothetical protein	unknown
BAS_RS11835	NC_005945	2292448..2292714	3.2858	2.32311	5.0041	8.29033e-05	hypothetical protein	unknown
BAS_RS15770	NC_005945	complement(3073305..3073637)	3.53489	2.31328	4.97012	7.45457897555202E 06	DUF3895 domain containing protein	unknown
BAS_RS20875	NC_005945	4038217..4039065	20.5809	2.30982	4.95821	0	hypothetical protein	unknown
BAS_RS22495	NC_005945	4343626..4343820	3.67848	2.18824	4.55748	0.000347167	YwbE family protein	unknown
BAS_RS13425	NC_005945	complement(2607849..2608181)	11.5602	2.18635	4.55153	3.23128745982615E 10	DUF952 domain containing protein	unknown
BAS_RS06390	NC_005945	1234430..1234657	5.82173	2.18287	4.54055	1.29665e-05	hypothetical protein	unknown
BAS_RS13180	NC_005945	complement(2569993..2570451)	1.09549	2.0557	4.15746	0.0037916	hypothetical protein	unknown
BAS_RS27405	NC_005945	complement(3786251..3786400)	5.19458	2.02927	4.08197	0.00229345	hypothetical protein	unknown
BAS_RS04600	NC_005945	complement(880712..882450)	46.7422	2.01196	4.03329	0	pseudo gene	unknown
BAS_RS09085	NC_005945	1753982..1754191	4.69127	1.95993	3.89044	7.58334e-05	hypothetical protein	unknown
BAS_RS08490	NC_005945	1631735..1632997	2.91283	1.915	3.77113	4.07406441915725E 09	MBL fold metallohydrolase	unknown
BAS_RS08495	NC_005945	1633018..1633851	2.39032	1.89516	3.71963	1.50014625888151E 06	hypothetical protein	unknown
BAS_RS19830	NC_005945	complement(3853941..3854603)	15.9044	1.873	3.66292	2.66453525910038E 15	lipoprotein	unknown
BAS_RS16130	NC_005945	complement(3138820..3139362)	2.24015	1.86616	3.6456	0.000815057	CGNR zinc finger domain containing protein	unknown
BAS_RS16680	NC_005945	3243396..3244160	3.49295	1.8331	3.56303	5.93711635410443E 10	DUF817 domain containing protein	unknown
BAS_RS11085	NC_005945	2149433..2149648	5.79986	1.83066	3.557	0.00059719	YozE family protein	unknown
BAS_RS25025	NC_005945	complement(4797532..4797816)	9.54309	1.7693	3.40889	1.25890403657181E 08	hypothetical protein	unknown
BAS_RS09825	NC_005945	1905503..1905727	2.98418	1.76497	3.39867	0.00169215	hypothetical protein	unknown
BAS_RS05855	NC_005945	1136239..1137093	18.7856	1.73509	3.32901	0	hypothetical protein	unknown
BAS_RS17115	NC_005945	complement(3333177..3333521)	4.0638	1.73406	3.32663	7.04727e-05	DUF2294 domain containing protein	unknown
fxsA	NC_005945	complement(4406289..4406678)	3.64769	1.71565	3.28444	0.000198798	membrane protein FxsA	unknown
BAS_RS15695	NC_005945	complement(3056822..3057331)	6.53803	1.7147	3.28228	4.08906397630915E 08	DUF4303 domain containing protein	unknown
BAS_RS26580	NC_005945	complement(5120645..5120869)	6.33833	1.69827	3.24512	0.000141701	DUF1450 domain containing protein	unknown
BAS_RS19725	NC_005945	complement(3834186..3834959)	36.7326	1.67465	3.19243	0	Cof type HAD IIB family hydrolase	unknown
BAS_RS25655	NC_005945	complement(4917896..4918738)	33.6519	1.67454	3.19218	0	DegV family protein	unknown
BAS_RS07230	NC_005945	1389371..1389598	5.29198	1.66612	3.1736	0.000725301	hypothetical protein	unknown
BAS_RS06295	NC_005945	1217191..1217601	3.83563	1.66104	3.16245	1.21622e-05	DUF3908 family protein	unknown
BAS_RS12560	NC_005945	2443376..2444380	7.54579	1.65981	3.15974	1.3988810110277E 14	DUF1835 domain containing protein	unknown
BAS_RS11730	NC_005945	2270404..2271090	1.46729	1.62207	3.07817	0.000429282	MOSC domain containing protein	unknown
BAS_RS05405	NC_005945	1041749..1042120	6.16269	1.61541	3.06398	1.86002253155237E 07	DUF1304 domain containing protein	unknown
BAS_RS08825	NC_005945	1697092..1697995	9.25948	1.59155	3.01373	1.75832681748034E 11	hypothetical protein	unknown
BAS_RS14500	NC_005945	complement(2808516..2808983)	39.5707	1.58677	3.00375	0	NUDIX hydrolase	unknown
