# Supplementary material for: An RNA-binding protein acts as a major post-transcriptional modulator in Bacillus anthracis
Source: Nat Commun. 2022 Mar 21;13:1491. doi: 10.1038/s41467-022-29209-4 (PMC8938561; doi:10.1038/s41467-022-29209-4)
Supplement: Supplementary file 8 — Supplementary Dataset 4 [file 41467_2022_29209_MOESM8_ESM.xlsx]

## Sheet: Supplementary Data 4
Supplementary Data 4. The broad effects of KrrA-mediated RNA regulation and its coregulatory gene networks revealed by comparisons between fRIP-seq and RNA-seq datasets. 50 µM '205 were used where indicated. The fold change cutoff is ≥ 3 and the P-value cutoff is < 0.05.
		DkrrA vs WT (vehicle) RNA-seq				DkrrA vs WT ('205) RNA-seq				WT vs input RNA RIP-seq				KrrA-FLAG vs input RNA RIP-seq				KrrA-FLAG ('205) vs input RNA RIP-seq
Name	Region	Max group mean	Log₂ fold change	Fold change	P-value	Max group mean	Log₂ fold change	Fold change	P-value	Max group mean	Log₂ fold change	Fold change	P-value	Max group mean	Log₂ fold change	Fold change	P-value	Max group mean	Log₂ fold change	Fold change	P-value	Gene Product	Category
BAS_RS04730	915906..916901	15.914	3.87931	14.716	0	11.6768	3.1102	8.63504	0	0.103351	-0.382687	-1.30377	0.844252	0.361685	1.27535	2.42057	0.322496	0.818006	3.17136	9.00895	0.00702307	proline racemase	cellular metabolism
nadB	complement(4237819..4239348)	3.19496	2.50085	5.66019	8.58993e-11	3.48937	1.84052	3.5814	6.65871e-10	0.447099	-1.31632	-2.4903	0.267876	0.834671	0.628122	1.54555	0.465008	1.9209	2.34831	5.09227	0.00468719	L-aspartate oxidase	cellular metabolism
BAS_RS09555	1854488..1856785	1.05738	1.20032	2.2979	0.00175902	1.38495	1.63212	3.09969	2.04022e-06	0.366647	1.33913	2.52999	0.221073	0.876051	2.07107	4.20199	0.0211906	0.435995	1.37525	2.59413	0.147537	glycoside hydrolase	cellular metabolism
BAS_RS25685	4925173..4925910	9.69945	2.63096	6.19439	8.21565e-15	8.12829	1.93063	3.81221	2.31017e-08	0.631905	-1.763	-3.39404	0.234485	0.911472	0.295554	1.22736	0.749309	2.09845	1.8735	3.6642	0.0428463	polysaccharide - deacetylase	cellular metabolism
BAS_RS11730	2270404..2271090	1.51182	1.72379	3.30303	0.000491379	2.26539	0.39043	1.31078	0.311433	0.981171	2.14785	4.43166	0.0883543	1.23179	2.24858	4.75216	0.0394951	0.752601	1.86228	3.63582	0.0928568	MOSC - domain-containing protein	cellular metabolism
ppx	complement(3851735..3853273)	39.4697	1.29781	2.45855	3.13981e-05	63.0074	1.61559	3.06438	6.32234e-07	11.4056	0.772889	1.70869	0.345139	132.957	4.05624	16.636	1.01008e-06	116.639	4.1823	18.155	6.38977e-07	exopolyphosphatase	cellular metabolism
BAS_RS13350	complement(2597182..2597700)	4.87016	3.6078	12.1915	9.08872e-11	4.07392	2.1454	4.42416	3.56241e-06	1.63531	2.12183	4.35247	0.0878784	1.77801	2.02416	4.06755	0.0467357	1.65085	2.21847	4.654	0.0352406	DNA topology - modulation protein	DNA repair
radC	complement(4259964..4260641)	6.15662	1.65949	3.15905	7.28547e-07	7.23435	1.86357	3.63908	4.30583e-10	0.203079	-2.0478	-4.13476	0.314448	0.924989	0.986837	1.98184	0.420375	1.87914	2.42811	5.38189	0.0335586	DNA repair protein - RadC	DNA repair
BAS_RS01175	211398..212162	25.8329	2.58791	6.01229	2.22045e-16	30.46	2.59839	6.0561	0	1.59	0.590547	1.50582	0.55364	2.45157	0.814231	1.75836	0.381698	4.7451	2.20653	4.61564	0.00905381	TatD family - hydrolase	DNA repair
BAS_RS02295	445338..445979	55.5463	2.10993	4.3167	3.28146e-11	48.657	1.10557	2.15184	0.000149979	4.79635	0.304506	1.235	0.720565	9.5323	1.06211	2.08798	0.200208	13.1246	1.8236	3.53963	0.0169165	DNA-3-methyladenine - glycosylase 2 familyprotein	DNA repair
BAS_RS04170	796299..796595	2.80962	4.27325	19.3365	3.3826e-05	3.30666	5.5267	46.1001	2.48095e-05	0.0527816	-2.38265	-5.21495	0.748412	0.918791	4.01817	16.2027	0.025927	1.92692	5.35938	41.052	0.00207705	rhodanese-like - domain-containing protein	electron transfer
BAS_RS09330	1810588..1812024	3.22853	2.06716	4.1906	9.45501e-09	4.11813	2.05996	4.16976	6.59117e-12	0.360341	1.98069	3.94682	0.178001	0.771266	2.93994	7.67378	0.00292645	1.28027	3.98407	15.8243	8.27082e-05	flavin monoamine - oxidase family protein	electron transfer
BAS_RS06870	1324908..1325354	1.59527	2.42676	5.37684	0.00053023	1.99201	1.51008	2.84826	0.00291639	1.48738	0.0145553	1.01014	0.989797	4.56802	1.33652	2.52541	0.150111	6.13212	2.07481	4.2129	0.0170545	flavodoxin	electron transfer
comFC	complement(4913665..4914369)	4.53606	3.71462	13.1284	2.84883e-13	6.21314	3.2553	9.54866	1.11022e-16	0.191224	0.657567	1.57742	0.710167	0.534785	2.60287	6.07492	0.042862	0.807084	3.43517	10.8166	0.00934672	comF operon protein - ComFC	genetic competence
comFA	complement(4914369..4915718)	4.78851	3.7458	13.4152	0	5.81673	2.82701	7.09602	0	0.122561	0.540198	1.45417	0.782949	0.648977	4.0924	17.0583	0.00155065	1.08973	4.34971	20.3888	0.000237563	ATP-dependent - helicase ComFA	genetic competence
copZ	complement(3534081..3534287)	3.02586	1.74825	3.35951	0.00617714	3.11971	0.924267	1.89772	0.0693472	1083.88	1.76035	3.38779	0.145828	1592.5	2.12693	4.36789	0.0936289	1851.63	2.58853	6.01487	0.0370616	copper chaperone - CopZ	metal homeostasis
BAS_RS00115	24536..25036	2.87649	1.74789	3.35867	0.00271876	4.2557	0.772661	1.70842	0.0333264	0.47701	0.779804	1.7169	0.61351	3.66956	3.29541	9.8179	0.000449545	5.32963	4.11201	17.2917	2.79744e-05	nucleoside - deaminase	nucleotide synthesis
BAS_RS04590	876388..877260	9.77424	2.19385	4.57526	5.7645e-12	10.9974	1.75955	3.38592	7.89059e-10	0.267345	-6.38825	-83.7637	0.382871	0.804751	1.3399	2.53135	0.185976	1.25914	2.30994	4.95861	0.0146695	HAD family - phosphatase	nucleotide synthesis
krrA	3853451..3853909	21.7643	-11.2812	-2488.77	2.8749e-06	29.8286	-11.7453	-3433.04	1.93155e-07	576.753	3.99554	15.9506	4.45342e-06	22028.2	8.94179	491.755	0	33183.5	9.90151	956.426	0	KrrA	RNA turnover
lepB_1	433082..433617	2.76318	2.59727	6.05139	8.20598e-06	3.88384	1.57597	2.98137	0.000203437	3.97275	1.23897	2.36031	0.211003	7.29095	1.8369	3.57242	0.0462121	4.60776	1.47875	2.78708	0.0889991	signal peptidase I	protein processing
BAS_RS17850	complement(3481288..3481584)	0.542904	0.763619	1.69774	0.408902	0.924623	1.66594	3.1732	0.0428761	0.350737	2.53448	5.79367	0.236311	0.898669	3.25497	9.54646	0.0363957	0.0627486	-3.4423	-10.8701	0.59439	HNH endonuclease	RNA turnover
BAS_RS16950	complement(3299105..3299950)	1.13275	1.68339	3.21183	0.00112776	1.81833	0.533899	1.44784	0.165966	2.05713	1.67737	3.19844	0.111719	2.2155	1.62969	3.09447	0.0867487	3.44667	2.61193	6.11319	0.00237657	exonuclease	RNA turnover
BAS_RS02060	397531..399270	7.96128	1.64474	3.12693	4.37467e-08	8.89026	1.05411	2.07643	2.51997e-05	1.71685	0.501002	1.4152	0.568408	4.36108	1.5633	2.9553	0.0696444	6.98043	2.59916	6.05934	0.00135992	methyl-accepting - chemotaxis protein	chemotaxis
BAS_RS18555	complement(3617396..3617647)	0.460428	4.11879	17.3732	0.0905611	0.843178	3.25729	9.56184	0.0180202	0.656574	2.90476	7.48891	0.190094	1.42498	4.36292	20.5765	0.0118609	0.795172	3.90516	14.982	0.0333029	YlmC/YmxH family - sporulation protein	sporulation
spoVR	786711..788129	1.74223	1.87304	3.66304	4.73794e-06	2.48889	1.72163	3.29809	6.94741e-07	0.124768	-0.446893	-1.3631	0.793007	0.511141	1.69034	3.22734	0.124914	0.783359	2.63302	6.20323	0.0138742	stage V sporulation - protein SpoVR	sporulation
spoVID	complement(4268136..4269149)	4.42718	1.95577	3.87923	1.6009e-06	5.17766	1.61927	3.0722	1.14355e-07	0.0815861	0.704782	1.6299	0.750158	0.0743637	0.616493	1.53314	0.715741	0.277314	2.76846	6.81379	0.0488202	stage VI - sporulation protein D	sporulation
BAS_RS26895	complement(5189004..5189594)	23.5414	3.60614	12.1774	0	16.4161	2.2411	4.72756	4.20775e-14	4.04899	1.47058	2.77133	0.116009	5.38712	1.86422	3.64071	0.0149007	5.46402	2.16528	4.48554	0.0159982	transporter	tranport
BAS_RS01715	321857..322522	8.04884	1.85318	3.61295	3.27753e-09	9.64896	1.5509	2.93	6.61429e-08	1.10413	1.2068	2.30826	0.31062	4.44423	3.13882	8.80801	0.00178225	7.35355	4.16219	17.9037	2.51903e-05	ABC transporter - permease	tranport
BAS_RS14535	complement(2813883..2815145)	1.38406	2.11007	4.31712	3.08079e-05	2.50584	1.53474	2.89737	0.00015788	0.361459	0.644207	1.56288	0.58056	1.20825	2.06507	4.18454	0.0161549	1.24641	2.41559	5.33537	0.00582734	ABC transporter - permease	tranport
BAS_RS18165	complement(3531568..3533985)	8.69385	1.59783	3.02687	2.52717e-08	12.5448	1.83247	3.56147	1.41787e-12	340.357	1.74504	3.35204	0.152862	519.885	2.16881	4.49652	0.0766889	716.77	2.89892	7.45869	0.0141801	copper-translocating - P-type ATPase	tranport
BAS_RS04895	949092..949859	96.0121	4.09695	17.1122	0	101.957	3.68638	12.8739	0	3.34299	-1.38167	-2.60569	0.139108	10.3793	1.13748	2.19997	0.159182	13.5838	1.84747	3.59869	0.0273102	TSUP family - transporter	tranport
BAS_RS04220	807813..808133	7.22094	0.0519746	1.03668	0.905324	3.08694	1.87674	3.67245	0.00354688	0.839955	3.02854	8.15984	0.0896328	0.775627	2.77946	6.86597	0.078045	0.886283	3.13599	8.79075	0.0332315	PTS - lactose/cellobiose - transporter subunit IIA	tranport
BAS_RS12180	2366184..2366894	2.82127	1.64161	3.12015	0.000542004	3.6839	0.692265	1.61582	0.0241829	0.672242	0.918237	1.8898	0.436356	1.29626	1.62434	3.08301	0.0946019	1.30015	2.01366	4.03807	0.0446026	ABC transporter - ATP-binding protein	tranport
BAS_RS04155	794501..795631	1.81854	6.37231	82.8434	6.2176e-07	1.0951	3.21337	9.27516	7.29927e-07	0.0277209	-4.61157	-24.4468	0.533785	0.369332	3.89975	14.9259	0.0127042	0.397369	3.90779	15.0093	0.0139254	MBL fold - metallo-hydrolase	transcription regulation
BAS_RS12090	2347311..2347511	2.3479	2.56996	5.93795	0.00382015	2.317	2.00213	4.00591	0.00688186	0.604845	-0.659389	-1.57941	0.726148	4.758	2.90239	7.47664	0.0073579	6.28934	3.49614	11.2835	0.000565336	helix-turn-helix - transcriptional regulator	transcription regulation
BAS_RS04435	complement(844322..844660)	13.4295	2.94342	7.69235	1.03763e-11	12.0688	2.35841	5.12804	7.43755e-11	0.551036	0.2009	1.14942	0.898283	3.8485	2.64205	6.2422	0.00603972	5.1302	3.32545	10.0244	0.000324859	helix-turn-helix - transcriptional regulator	transcription regulation
BAS_RS20945	complement(4047271..4047645)	2.20591	2.85267	7.22335	7.0198e-05	2.1972	2.6386	6.22727	6.08958e-05	0.857894	0.627566	1.54496	0.691915	4.48749	2.76173	6.7821	0.00770252	5.41171	3.3061	9.89085	0.00295404	GntR family - transcriptional regulator	transcription regulation
BAS_RS15975	complement(3111110..3111490)	4.10725	2.08451	4.24132	5.15015e-05	5.12489	0.91115	1.88054	0.0189592	0.546819	1.57439	2.9781	0.327191	2.05456	2.87243	7.32297	0.0100521	1.51075	2.50486	5.67595	0.0343038	winged - helix-turn-helix - transcriptionalregulator	transcription regulation
BAS_RS15500	3010896..3011768	4.51297	2.2488	4.75288	1.58447e-07	2.48105	1.24508	2.37032	0.00128543	5.98747	0.95622	1.94022	0.303152	12.3101	1.71342	3.27937	0.0477931	10.5549	1.85284	3.6121	0.0424135	LysR family - transcriptional regulator	transcription regulation
BAS_RS09485	1842483..1843169	8.41048	1.66404	3.16902	2.73381e-07	108.839	-0.537842	-1.4518	0.137225	23.414	2.96975	7.83402	1.93539e-05	107.245	6.70313	104.194	2.95888e-08	96.8254	6.78301	110.126	1.92258e-09	response regulator - transcription factor HitR	transcription regulation
sigI	complement(3204419..3205141)	0.450148	2.91465	7.54045	0.00849663	0.890705	1.99079	3.97453	0.00184984	0.0720394	3.98162	15.7975	0.162378	0.160574	4.54583	23.3578	0.0837773	0.349019	6.09998	68.5927	0.0260267	RNA polymerase - sigma factor SigI	transcription regulation
BAS_RS18015	complement(3504865..3505065)	2.47525	3.02901	8.16251	0.00159454	2.7122	4.68149	25.6607	0.000585934	0	#N/A	#N/A	#N/A	0.547856	4.54581	23.3574	0.0849003	0.996933	5.59952	48.4869	0.0283938	helix-turn-helix - transcriptional regulator	transcription regulation
BAS_RS07735	1484385..1485410	1.40199	2.46015	5.50275	4.95086e-05	1.94211	2.13283	4.38578	1.57218e-06	0.0152789	-2.38265	-5.21495	0.748304	0.254316	4.01811	16.2022	0.0239532	0.113324	3.02726	8.1526	0.133425	DUF2515 - domain-containing protein	unknown
BAS_RS22250	complement(4296499..4296786)	2.32611	4.74931	26.8958	0.000284443	2.21554	2.88967	7.41099	0.000222136	0	#N/A	#N/A	#N/A	0.66493	5.26982	38.5811	0.0436874	0	#N/A	#N/A	#N/A	hypothetical - protein	unknown
BAS_RS05720	1109078..1109353	1.93591	2.18972	4.56218	0.00778986	1.84001	1.81489	3.51833	0.00410701	2.4866	2.48082	5.58214	0.0547509	6.89096	4.14863	17.7363	2.4909e-05	7.91762	4.60408	24.3202	2.0019e-05	hypothetical - protein	unknown
BAS_RS25890	complement(4974743..4975231)	13.4	2.76733	6.80845	1.11022e-16	12.9105	2.72459	6.60974	1.44329e-15	0.49634	-0.779186	-1.71616	0.632638	3.69096	2.66106	6.32498	0.00187131	4.81286	3.36459	10.3001	0.000235829	zinc ribbon - domain-containing protein	unknown
BAS_RS04150	793902..794462	0.438954	2.04436	4.12491	0.0398332	0.44883	1.66165	3.16379	0.0488323	0.387774	1.51047	2.84903	0.330942	1.14782	2.91558	7.54532	0.0128843	1.10098	3.31321	9.93977	0.0102822	hypothetical - protein	unknown
BAS_RS01825	345214..345783	8.45311	5.39925	42.2022	1.11022e-16	8.21923	3.82937	14.2153	0	0.929909	2.30885	4.95487	0.0974188	1.99482	3.23931	9.4434	0.00208247	2.01236	3.20804	9.24095	0.00288575	hypothetical - protein	unknown
BAS_RS06295	1217191..1217601	4.59723	1.976	3.93402	8.65539e-06	14.2814	1.65062	3.13968	8.97365e-07	0.857309	0.781568	1.719	0.56581	2.66753	2.22196	4.66528	0.0169545	3.1942	2.69586	6.4794	0.00864891	DUF3908 family - protein	unknown
BAS_RS25885	complement(4973184..4974737)	32.2252	3.48324	11.1831	0	30.3404	3.20507	9.22197	0	1.01068	-0.696305	-1.62035	0.454219	4.53882	1.95123	3.86705	0.0230108	5.75169	2.65418	6.2949	0.00041251	hypothetical - protein	unknown
BAS_RS22085	complement(4261484..4262446)	4.42821	2.78817	6.90753	4.35108e-12	4.60696	2.15871	4.46515	1.3452e-11	0.699963	2.07575	4.21564	0.106821	1.13227	3.05744	8.32495	0.00409644	0.788657	2.61673	6.13358	0.0238153	hypothetical - protein	unknown
BAS_RS04175	796656..797135	3.08766	4.21682	18.5946	1.19285e-07	3.12549	2.70564	6.52349	2.34888e-07	6.30007	1.55526	2.93886	0.191139	12.4329	2.24222	4.73126	0.035658	11.7234	2.45339	5.47702	0.0277435	hypothetical - protein	unknown
BAS_RS25880	complement(4971791..4973170)	39.2385	2.46666	5.52761	5.05151e-14	37.9813	2.90023	7.46543	0	4.28951	0.790494	1.72967	0.38083	9.97232	1.77086	3.41256	0.0273372	11.0661	2.24317	4.73435	0.00265798	zinc ribbon - domain-containing protein	unknown
BAS_RS06725	1301857..1302012	0.555985	1.88404	3.69108	0.197086	1.24365	1.93606	3.82659	0.0486809	95.0785	1.72584	3.30773	0.191533	245.589	2.81184	7.02181	0.0312051	198.418	2.81122	7.0188	0.0293805	hypothetical - protein	unknown
BAS_RS04235	809809..810087	10.6527	-0.303945	-1.23452	0.451331	3.7753	3.35256	10.2146	2.42022e-05	0.4832	0.752379	1.68457	0.643798	16.4048	5.55895	47.1424	1.76027e-07	28.5162	6.68954	103.218	1.45449e-11	hypothetical - protein	unknown
BAS_RS17925	complement(3495213..3495452)	0.834537	1.09359	2.13405	0.258698	1.26841	1.90707	3.75046	0.0220206	1.59582	1.31043	2.48015	0.389461	3.93978	3.12217	8.70699	0.00584133	2.49104	2.77133	6.82737	0.0163251	hypothetical - protein	unknown
BAS_RS06350	1229941..1230405	2.41571	1.83966	3.57925	0.00041585	2.77838	0.852062	1.80508	0.0452135	0.207698	-5.07867	-33.7934	0.489069	1.38479	2.56982	5.93736	0.0200965	1.31409	2.77441	6.84195	0.0171647	WXG100 family type - VII secretion target	unknown
BAS_RS21660	complement(4176480..4176707)	0.773089	2.84226	7.1714	0.0388072	1.39197	0.18474	1.13661	0.756414	0.725687	-0.00200161	-1.00139	0.999078	20.8143	5.78465	55.1256	1.13753e-07	24.1891	6.03191	65.4315	1.70526e-09	membrane protein	unknown
BAS_RS25500	complement(4885085..4885534)	2.39481	2.05682	4.16067	0.000109121	2.30098	0.42676	1.34421	0.329112	0.518649	-1.69143	-3.22977	0.371713	2.34593	1.97528	3.93203	0.0362707	2.4354	2.30971	4.95785	0.0140417	DUF4275 family - protein	unknown
BAS_RS18005	complement(3503765..3504031)	7.15402	5.47547	44.4919	6.56847e-08	10.5715	5.03463	32.7774	5.49338e-13	0.619688	5.00726	32.1615	0.0708202	0.282415	3.97691	15.746	0.134642	1.38056	6.44313	87.0113	0.0104519	hypothetical - protein	unknown
BAS_RS02490	469242..469499	1.30594	2.97752	7.8763	0.00664323	2.2236	2.25307	4.76698	0.000900125	0	#N/A	#N/A	#N/A	0.31543	3.97694	15.7463	0.150042	0.914109	5.85974	58.0708	0.0232227	hypothetical - protein	unknown
BAS_RS17995	complement(3503297..3503614)	9.57788	4.06092	16.6901	1.9641e-12	10.1917	6.42956	86.1966	7.22351e-11	0.163788	1.56267	2.954	0.484226	0.602201	2.77514	6.8454	0.0889581	2.34944	5.23652	37.7008	0.000587526	hypothetical - protein	unknown
BAS_RS11300	2181775..2182065	3.27885	2.98394	7.91146	0.000123895	5.31082	3.92815	15.2226	1.0056e-08	0.747564	3.10928	8.62949	0.100558	0.617002	2.77399	6.83998	0.090819	1.49905	4.27656	19.3808	0.0066085	hypothetical - protein	unknown
BAS_RS02545	482200..482679	1.48247	2.65312	6.29028	0.00092436	1.14971	2.43513	5.40814	0.000579482	0.0326586	-2.38265	-5.21495	0.748437	0.241865	2.81432	7.03388	0.148978	0.431216	3.78506	13.7853	0.0419425	hypothetical - protein	unknown
BAS_RS04390	838032..838433	1.06691	2.39443	5.2577	0.0145157	0.660137	2.22102	4.66224	0.0246416	0.31715	-5.58582	-48.0286	0.444947	1.18207	1.67606	3.19553	0.1381	2.0267	2.68067	6.41156	0.0173467	SnoaL-like - domain-containing protein	unknown
BAS_RS17155	complement(3344845..3346944)	4.56081	2.20614	4.61438	8.54128e-10	4.09237	2.11924	4.34464	1.36446e-13	0.0393944	0.16944	1.12462	0.93601	0.0883447	1.37117	2.5868	0.323025	0.254065	3.1354	8.78719	0.0190409	VWA - domain-containing protein	unknown
BAS_RS02155	416934..417812	9.97864	2.09053	4.25906	2.78388e-12	9.81419	2.00019	4.00053	1.61426e-13	4.88692	1.53669	2.90128	0.0875809	5.78157	1.49808	2.82467	0.0684527	5.94217	1.84458	3.59149	0.0406245	ROK family protein	unknown
BAS_RS24010	complement(4623910..4624200)	0.751485	0.397339	1.31708	0.606026	0.991299	2.0234	4.06541	0.0227744	0.471649	0.191016	1.14157	0.908275	1.29561	1.4081	2.65387	0.231738	2.06581	2.3741	5.18414	0.0293474	DUF3986 family - protein	unknown
BAS_RS03965	760408..760794	1.50036	1.26006	2.39505	0.0580491	1.57931	1.59942	3.03022	0.013758	0.524327	-2.10675	-4.30721	0.285743	1.42568	0.659172	1.57918	0.564494	2.83186	2.17843	4.52661	0.0271459	hypothetical - protein	unknown
BAS_RS02965	552274..555486	7.07582	1.96413	3.90176	3.41971e-12	6.24123	1.54829	2.9247	1.53272e-11	1.3789	0.640458	1.55882	0.462682	2.43251	1.16728	2.24588	0.167498	3.59263	2.06121	4.17335	0.0154509	leucine-rich repeat - protein	unknown
BAS_RS25075	complement(4808003..4812403)	3.07735	1.68453	3.21436	2.3447e-08	2.98276	1.10972	2.15804	7.28522e-05	0.593849	0.141186	1.10281	0.873038	1.44846	1.22906	2.34415	0.14345	1.6219	1.64118	3.1192	0.0319354	wall-associated - protein	unknown
BAS_RS23480	4527713..4527898	1.39141	2.62368	6.16322	0.0212897	1.23006	1.22347	2.33508	0.199184	0.444776	3.98189	15.8004	0.174339	0.778674	4.95273	30.9686	0.0620391	0.868961	5.28142	38.8926	0.0386714	hypothetical - protein	unknown
BAS_RS15755	complement(3069315..3070055)	0.558201	4.04479	16.5045	0.00417175	0.51288	1.00488	2.00678	0.17286	0.0125751	-2.38155	-5.21097	0.74824	0.0936958	2.24647	4.74521	0.266454	0.431786	4.57864	23.8951	0.007652	DnaD domain protein	unknown
