# Supplementary material for: An RNA-binding protein acts as a major post-transcriptional modulator in Bacillus anthracis
Source: Nat Commun. 2022 Mar 21;13:1491. doi: 10.1038/s41467-022-29209-4 (PMC8938561; doi:10.1038/s41467-022-29209-4)
Supplement: Supplementary file 9 — Source Data [file 41467_2022_29209_MOESM9_ESM.xlsx]

## Sheet: Figure 2A Data file
Fig. 2 panel A. Northern blot analysis was performed to examine the effects of krrA deletion on the stability of hitPRS transcripts
Full images are attached below.
Fig. 2 panel G KrrA binding to the transcripts of hitPRS evaluated by fRIP-qPCR
	Vehicle			'205
hitP	2.0897	2.09542	2.52433	17.806	20.2448	16.3276
hitR	6.37845	5.171	8.43523	13.2263	17.3526	11.4574
hitS	2.12073	2.24423	1.68733	16.0992	19.627	15.0224
gyrA	1.47426	1.0495	0.895344	1.03321	1.17065	0.924351

## Sheet: Fig. 3A Data file
Fig. 3 panel A Evaluate the RNA-binding ability of KrrA using a CLIP assay
Full images are attached below.

## Sheet: Supplementary Fig. 2 Data file
(A) Transformation efficiency of B. subtilis WT, kre::kan, and kre::kan expressing B. anthracis krrA
WT				kre				kre Pspacbas3905				kre Pspacbas3905 + IPTG
9.77409e-08	1.2956e-07	5.65342e-08		9.69383e-06	8.65383e-06	1.46938e-05		3.28251e-06	2.18251e-06	3.92341e-06		2.35291e-09	3.65291e-09	2.81191e-09
(B) Transformation efficiency of B. anthracis WT and DkrrA.
WT				bas3905
1.72503e-07	4.12504e-07	2.42504e-07		8.69383e-06	1.06938e-05	6.69383e-06

## Sheet: Supplementary Fig. 3 Data file
Panel A hitP
	Vehicle									'205
WT PhitermC	1	1.02162	0.742355	0.905423	1.26844	1.15476	0.890432	1.12479	0.996743	23.6446	16.4997	20.0135	22.4216	18.4225	25.5312	15.3259	20.5784	19.5324
B26	0.814624	1.3365	1.24568	1.65325	1.07843	0.743436	0.864351	2.53233	2.16743	18.9272	19.5049	22.5348	16.426	24.7723	15.8735	25.7435	22.3456	20.0974
C11	1.14442	1.24385	1.53233	1.05232	0.894327	1.56233	2.32547	2.53236	0.744325	20.5739	16.267	19.0425	15.4562	22.0987	19.5335	24.7546	21.5349	18.7832
C22	0.899653	1.54443	1.45325	2.13245	0.795342	1.45623	2.53432	1.66745	2.01323	26.5637	19.2339	24.7454	17.3466	22.5464	16.8744	15.6568	23.7655	22.0986
D38	0.691106	1.31498	2.43233	1.83342	1.63279	0.832326	1.83279	2.14247	1.36899	32.224	30.8076	22.5467	28.5623	18.6454	25.6549	19.5638	28.5343	25.9879
Panel B hitR
	Vehicle									'205
WT PhitermC	1.01235	0.99293	1.01456	1.12566	0.953246	0.874432	1.45326	0.784534	1.21456	10.4499	12.5217	12.5479	8.41215	15.3421	12.5479	11.4533	9.54324	10.2346
B26	1.19995	1.55205	1.06564	1.85643	2.97545	1.06754	0.845633	0.954326	1.45467	8.00187	12.3752	9.43257	14.6433	9.67436	13.5338	10.4335	9.85437	11.6436
C11	0.701992	0.97241	1.56579	1.53247	2.64236	1.53224	0.884532	1.67699	2.12557	9.4667	10.3628	14.6436	11.5477	7.43568	9.46893	11.6779	13.5668	15.6785
C22	0.687901	0.965286	1.45768	1.53328	2.01445	0.886332	2.64323	1.56343	0.874535	12.015	10.2336	9.45568	8.34547	11.7424	13.6779	16.4657	8.56653	9.47683
D38	0.820246	1.11861	1.35569	1.45633	0.794532	1.46779	2.01566	2.64425	1.25577	12.0123	11.7505	15.6779	8.45659	9.34679	10.4679	11.789	10.0524	13.789
Panel C ermC
	Vehicle									'205
WT PhitermC	1	0.811185	0.957412	1.24574	0.795412	1.11479	1.20479	1.00211	0.948754	8.57252	12.5781	10.2487	11.7453	10.7435	12.9969	12.4193	13.024	11.9696
B26	1.42288	0.903523	1.52488	1.04875	0.896522	2.01878	2.46886	1.85445	1.85522	11.4881	12.8837	14.8436	11.7888	10.4667	13.0511	13.0685	9.99999	15.9239
C11	1.14264	1.16272	1.88654	1.22987	0.958774	2.18645	2.68202	1.22885	1.14878	12.997	13.4209	10.8296	12.2816	13.2727	13.024	12.08	16.9518	10.4249
C22	0.71384	1.04913	0.985474	1.54721	2.45872	0.952112	1.78542	1.52245	3.04529	15.436	17.0777	10.9775	10.9044	18.7714	12.0592	14.2588	10.2429	10.5388
D38	0.862827	1.37178	1.54229	2.84557	3.01523	2.21145	1.68522	1.44009	1.63214	12.1413	10.9936	12.1317	10.9636	10.001	12.7103	13.9162	17.5206	19.9448
Panel D Vehicle
	WT									krrA
hssR	1.05348	0.962537	0.923271	1.45645	1.08885	1.04935	0.843145	1.18969	0.922734	1.8188	1.1204	2.14509	1.8958	1.52567	1.51419	2.66356	1.12182	2.47473
hitP	1.18055	1.2785	0.871906	0.979343	0.962864	1.59743	0.879251	0.788522	1.33925	0.794009	2.23656	2.41868	1.73829	1.31838	1.99473	2.664	1.8138	1.40518
hitR	1.55604	0.860256	1.5058	1.17923	0.999303	1.2612	0.821127	1.55041	0.768111	1.26268	1.03035	2.52928	1.79488	2.51208	1.81184	0.986133	2.71674	2.38276
edsR	1.08944	1.03085	1.46676	1.05942	0.82688	1.03331	1.26907	1.03717	0.772792	0.903537	2.10462	1.43975	1.92652	2.25866	1.39796	2.54851	1.61811	2.25068
Panel E '205
	WT									krrA
hssR	2.49231	2.50641	2.04842	2.91379	2.27045	2.90191	1.80798	2.87646	2.3	2.15103	1.75752	2.13404	1.45098	1.90943	1.79256	1.24929	2.32365	3.08562
hitP	25.724	20.1057	26.6618	20.3906	21.133	24.1734	25.7838	21.098	23.0051	27.8979	30.4689	25.5806	29.4528	27.902	17.3266	28.6804	18.7002	29.0395
hitR	42.8285	40.4204	41.6345	40.5492	41.3473	53.842	46.1066	40.9145	42.1543	38.0947	35.8701	40.0855	39.03	47.6958	48.4073	38.7344	27.8607	28.9654
edsR	0.934019	1.04182	1.51341	1.67588	1.64587	2.35028	0.993752	1.47711	1.18236	0.605073	2.19576	0.966198	1.46682	1.05859	2.01148	1.51323	1.64335	1.3381
Panel F Heme
	WT									krrA
hssR	23.7702	20.3605	18.6535	20.1936	18.552	18.9304	24.5765	17.3565	18.2313	25.4877	24.8698	25.3586	19.6973	33.5257	16.2484	18.6002	18.5218	23.3206
hitP	129.452	128.754	119.091	129.542	129.066	117.094	128.093	124.919	132.229	142.487	125.747	122.986	128.984	116.776	127.04	117.773	121.95	132.918
hitR	3.04388	2.63814	2.07072	2.8502	1.81465	2.38968	1.76017	3.25759	2.83421	2.93184	2.19691	2.35391	3.13852	1.77824	1.86274	2.75927	2.02935	2.39009
edsR	1.93849	2.27325	2.2319	1.26939	2.67788	1.73542	1.29475	2.20183	2.15433	2.0352	2.34849	1.41122	1.9134	1.80815	1.22134	1.49239	2.07478	2.83555
Panel G Targocil
	WT									krrA
hssR	3.07318	2.78913	2.24789	2.48365	1.8697	1.94538	1.4098	2.77925	2.86982	5.78781	3.54073	2.90818	2.61739	4.3681	2.90811	2.05027	3.96466	2.38574
hitP	30.4684	22.5351	25.1876	32.6238	31.6263	35.6655	27.1779	24.9731	37.071	31.0333	39.2197	25.6126	21.99	33.3097	26.0567	22.6996	23.6601	34.7505
hitR	8.14116	6.74893	7.83075	9.71129	5.41124	6.95139	7.41107	10.7073	11.0115	6.1414	8.95398	7.44726	10.0773	11.3429	5.73985	6.93917	8.97373	7.28931
edsR	396.634	427.18	416.383	329.663	438.272	278.236	313.571	319.524	410.465	416.798	420.269	431.51	285.213	315.699	441.156	421.584	312.246	318.656
Panel H XylE activity under vehicle-treated conditions
	Phit			Peds
WT	37.6185	36.9222	48.5434	2.9415	5.80359	7.73423
ΔkrrA	86.6594	70.0081	90.4423	2.59387	4.30129	8.43256
Panel I XylE activity under activator-treated conditions
	Phit			Peds
WT	663.986	428.046	729.945	40.862	30.0316	29.5737
ΔkrrA	741.992	831.553	371.546	41.429	43.119	22.1828

## Sheet: Supplementary Fig. 4 Data file
Supplementary Fig. 4 Effects of KrrA-mediated RNA regulation on HitS expression
WT	ΔkrrA	WT + '205	ΔkrrA + '205
1	1.89253	2.13728	6.49385
1	1.63709	1.82856	3.48255
1	1.723	1.68325	4.21146
	Full pictures of the immunoblots
